# Supplementary material for: ColabFold: making protein folding accessible to all
Source: Nat Methods. 2022 May 30;19(6):679–82. doi: 10.1038/s41592-022-01488-1 (PMC9184281; doi:10.1038/s41592-022-01488-1)
Supplement: Supplementary file 4 — Raw data for plotting. Each sub-figure is a different sheet [file 41592_2022_1488_MOESM4_ESM.xlsx]

## Sheet: fig2a
	target	tmscore	method	is_fm	cancelled
1	T1024-D1	0.95645	ColabFold-AlphaFold2-BFD/MGnify	FALSE	FALSE
2	T1024-D2	0.98045	ColabFold-AlphaFold2-BFD/MGnify	FALSE	FALSE
3	T1025-D1	0.94747	ColabFold-AlphaFold2-BFD/MGnify	FALSE	FALSE
4	T1026-D1	0.71168	ColabFold-AlphaFold2-BFD/MGnify	FALSE	FALSE
5	T1027-D1	0.60276	ColabFold-AlphaFold2-BFD/MGnify	TRUE	FALSE
6	T1028-D1	0.95364	ColabFold-AlphaFold2-BFD/MGnify	FALSE	FALSE
7	T1029-D1	0.53312	ColabFold-AlphaFold2-BFD/MGnify	TRUE	FALSE
8	T1030-D1	0.86085	ColabFold-AlphaFold2-BFD/MGnify	FALSE	FALSE
9	T1030-D2	0.89842	ColabFold-AlphaFold2-BFD/MGnify	FALSE	FALSE
10	T1031-D1	0.8665	ColabFold-AlphaFold2-BFD/MGnify	TRUE	FALSE
11	T1032-D1	0.70222	ColabFold-AlphaFold2-BFD/MGnify	FALSE	FALSE
12	T1033-D1	0.82005	ColabFold-AlphaFold2-BFD/MGnify	TRUE	FALSE
13	T1034-D1	0.96167	ColabFold-AlphaFold2-BFD/MGnify	FALSE	FALSE
14	T1035-D1	0.88283	ColabFold-AlphaFold2-BFD/MGnify	FALSE	FALSE
15	T1036s1-D1	0.81735	ColabFold-AlphaFold2-BFD/MGnify	FALSE	FALSE
16	T1037-D1	0.84681	ColabFold-AlphaFold2-BFD/MGnify	TRUE	FALSE
17	T1038-D1	0.91417	ColabFold-AlphaFold2-BFD/MGnify	TRUE	FALSE
18	T1038-D2	0.90855	ColabFold-AlphaFold2-BFD/MGnify	TRUE	FALSE
19	T1039-D1	0.84238	ColabFold-AlphaFold2-BFD/MGnify	TRUE	FALSE
20	T1040-D1	0.60459	ColabFold-AlphaFold2-BFD/MGnify	TRUE	FALSE
21	T1041-D1	0.91718	ColabFold-AlphaFold2-BFD/MGnify	TRUE	FALSE
22	T1042-D1	0.70879	ColabFold-AlphaFold2-BFD/MGnify	TRUE	FALSE
23	T1043-D1	0.82543	ColabFold-AlphaFold2-BFD/MGnify	TRUE	FALSE
24	T1045s1-D1	0.9676	ColabFold-AlphaFold2-BFD/MGnify	FALSE	FALSE
25	T1045s2-D1	0.9428	ColabFold-AlphaFold2-BFD/MGnify	FALSE	FALSE
26	T1046s1-D1	0.94306	ColabFold-AlphaFold2-BFD/MGnify	FALSE	FALSE
27	T1046s2-D1	0.98275	ColabFold-AlphaFold2-BFD/MGnify	FALSE	FALSE
28	T1047s1-D1	0.5611	ColabFold-AlphaFold2-BFD/MGnify	TRUE	FALSE
29	T1047s2-D1	0.95381	ColabFold-AlphaFold2-BFD/MGnify	FALSE	FALSE
30	T1047s2-D2	0.94343	ColabFold-AlphaFold2-BFD/MGnify	FALSE	FALSE
31	T1047s2-D3	0.69161	ColabFold-AlphaFold2-BFD/MGnify	FALSE	FALSE
33	T1049-D1	0.93968	ColabFold-AlphaFold2-BFD/MGnify	TRUE	FALSE
34	T1050-D1	0.98663	ColabFold-AlphaFold2-BFD/MGnify	FALSE	FALSE
35	T1050-D2	0.97333	ColabFold-AlphaFold2-BFD/MGnify	FALSE	FALSE
36	T1050-D3	0.95601	ColabFold-AlphaFold2-BFD/MGnify	FALSE	FALSE
37	T1052-D1	0.95004	ColabFold-AlphaFold2-BFD/MGnify	FALSE	FALSE
38	T1052-D2	0.99071	ColabFold-AlphaFold2-BFD/MGnify	FALSE	FALSE
39	T1052-D3	0.98649	ColabFold-AlphaFold2-BFD/MGnify	FALSE	FALSE
40	T1053-D1	0.9899	ColabFold-AlphaFold2-BFD/MGnify	FALSE	FALSE
41	T1053-D2	0.9481	ColabFold-AlphaFold2-BFD/MGnify	FALSE	FALSE
42	T1054-D1	0.90959	ColabFold-AlphaFold2-BFD/MGnify	FALSE	FALSE
43	T1055-D1	0.90505	ColabFold-AlphaFold2-BFD/MGnify	FALSE	FALSE
44	T1056-D1	0.91495	ColabFold-AlphaFold2-BFD/MGnify	FALSE	FALSE
45	T1057-D1	0.95553	ColabFold-AlphaFold2-BFD/MGnify	FALSE	FALSE
46	T1058-D1	0.93521	ColabFold-AlphaFold2-BFD/MGnify	FALSE	FALSE
47	T1058-D2	0.93647	ColabFold-AlphaFold2-BFD/MGnify	FALSE	FALSE
48	T1060s2-D1	0.87795	ColabFold-AlphaFold2-BFD/MGnify	FALSE	FALSE
49	T1060s3-D1	0.93005	ColabFold-AlphaFold2-BFD/MGnify	FALSE	FALSE
50	T1061-D1	0.9476	ColabFold-AlphaFold2-BFD/MGnify	TRUE	FALSE
51	T1061-D2	0.82209	ColabFold-AlphaFold2-BFD/MGnify	TRUE	FALSE
52	T1061-D3	0.95336	ColabFold-AlphaFold2-BFD/MGnify	TRUE	FALSE
54	T1064-D1	0.71619	ColabFold-AlphaFold2-BFD/MGnify	TRUE	FALSE
55	T1065s1-D1	0.961	ColabFold-AlphaFold2-BFD/MGnify	FALSE	FALSE
56	T1065s2-D1	0.97303	ColabFold-AlphaFold2-BFD/MGnify	FALSE	FALSE
57	T1067-D1	0.92393	ColabFold-AlphaFold2-BFD/MGnify	FALSE	FALSE
58	T1068-D1	0.97081	ColabFold-AlphaFold2-BFD/MGnify	FALSE	FALSE
59	T1070-D1	0.66275	ColabFold-AlphaFold2-BFD/MGnify	TRUE	FALSE
60	T1070-D2	0.97461	ColabFold-AlphaFold2-BFD/MGnify	TRUE	FALSE
61	T1070-D3	0.80367	ColabFold-AlphaFold2-BFD/MGnify	TRUE	FALSE
62	T1070-D4	0.94201	ColabFold-AlphaFold2-BFD/MGnify	TRUE	FALSE
63	T1073-D1	0.768	ColabFold-AlphaFold2-BFD/MGnify	FALSE	FALSE
64	T1074-D1	0.95062	ColabFold-AlphaFold2-BFD/MGnify	TRUE	FALSE
65	T1076-D1	0.99519	ColabFold-AlphaFold2-BFD/MGnify	FALSE	FALSE
66	T1078-D1	0.96799	ColabFold-AlphaFold2-BFD/MGnify	FALSE	FALSE
67	T1079-D1	0.98096	ColabFold-AlphaFold2-BFD/MGnify	FALSE	FALSE
68	T1080-D1	0.9072	ColabFold-AlphaFold2-BFD/MGnify	FALSE	FALSE
69	T1082-D1	0.9465	ColabFold-AlphaFold2-BFD/MGnify	FALSE	FALSE
70	T1083-D1	0.86282	ColabFold-AlphaFold2-BFD/MGnify	FALSE	FALSE
71	T1084-D1	0.45654	ColabFold-AlphaFold2-BFD/MGnify	FALSE	FALSE
72	T1087-D1	0.80889	ColabFold-AlphaFold2-BFD/MGnify	FALSE	FALSE
74	T1089-D1	0.98953	ColabFold-AlphaFold2-BFD/MGnify	FALSE	FALSE
75	T1090-D1	0.91576	ColabFold-AlphaFold2-BFD/MGnify	TRUE	FALSE
76	T1091-D1	0.98123	ColabFold-AlphaFold2-BFD/MGnify	FALSE	FALSE
77	T1091-D2	0.95948	ColabFold-AlphaFold2-BFD/MGnify	FALSE	FALSE
78	T1091-D3	0.92412	ColabFold-AlphaFold2-BFD/MGnify	FALSE	FALSE
79	T1091-D4	0.96561	ColabFold-AlphaFold2-BFD/MGnify	FALSE	FALSE
80	T1092-D1	0.88188	ColabFold-AlphaFold2-BFD/MGnify	FALSE	FALSE
81	T1092-D2	0.93457	ColabFold-AlphaFold2-BFD/MGnify	FALSE	FALSE
82	T1093-D1	0.87577	ColabFold-AlphaFold2-BFD/MGnify	FALSE	FALSE
83	T1093-D2	0.91701	ColabFold-AlphaFold2-BFD/MGnify	FALSE	FALSE
84	T1093-D3	0.92878	ColabFold-AlphaFold2-BFD/MGnify	FALSE	FALSE
85	T1094-D1	0.83792	ColabFold-AlphaFold2-BFD/MGnify	TRUE	FALSE
86	T1094-D2	0.96474	ColabFold-AlphaFold2-BFD/MGnify	TRUE	FALSE
87	T1095-D1	0.89319	ColabFold-AlphaFold2-BFD/MGnify	FALSE	FALSE
88	T1096-D1	0.91509	ColabFold-AlphaFold2-BFD/MGnify	TRUE	FALSE
89	T1096-D2	0.84135	ColabFold-AlphaFold2-BFD/MGnify	TRUE	FALSE
92	T1099-D1	0.88103	ColabFold-AlphaFold2-BFD/MGnify	FALSE	FALSE
93	T1100-D1	0.86998	ColabFold-AlphaFold2-BFD/MGnify	FALSE	FALSE
94	T1100-D2	0.9696	ColabFold-AlphaFold2-BFD/MGnify	FALSE	FALSE
95	T1101-D1	0.94037	ColabFold-AlphaFold2-BFD/MGnify	FALSE	FALSE
96	T1101-D2	0.93241	ColabFold-AlphaFold2-BFD/MGnify	FALSE	FALSE
97	T1024-D1	0.98208	AlphaFold2	FALSE	FALSE
98	T1024-D2	0.97465	AlphaFold2	FALSE	FALSE
99	T1025-D1	0.94553	AlphaFold2	FALSE	FALSE
100	T1026-D1	0.9488	AlphaFold2	FALSE	FALSE
101	T1027-D1	0.60444	AlphaFold2	TRUE	FALSE
102	T1028-D1	0.96266	AlphaFold2	FALSE	FALSE
103	T1029-D1	0.53356	AlphaFold2	TRUE	FALSE
104	T1030-D1	0.85902	AlphaFold2	FALSE	FALSE
105	T1030-D2	0.89139	AlphaFold2	FALSE	FALSE
106	T1031-D1	0.86638	AlphaFold2	TRUE	FALSE
107	T1032-D1	0.70701	AlphaFold2	FALSE	FALSE
108	T1033-D1	0.34785	AlphaFold2	TRUE	FALSE
109	T1034-D1	0.96254	AlphaFold2	FALSE	FALSE
110	T1035-D1	0.90209	AlphaFold2	FALSE	FALSE
111	T1036s1-D1	0.98052	AlphaFold2	FALSE	FALSE
112	T1037-D1	0.94975	AlphaFold2	TRUE	FALSE
113	T1038-D1	0.90425	AlphaFold2	TRUE	FALSE
114	T1038-D2	0.90238	AlphaFold2	TRUE	FALSE
115	T1039-D1	0.88182	AlphaFold2	TRUE	FALSE
116	T1040-D1	0.59553	AlphaFold2	TRUE	FALSE
117	T1041-D1	0.92474	AlphaFold2	TRUE	FALSE
118	T1042-D1	0.83134	AlphaFold2	TRUE	FALSE
119	T1043-D1	0.26785	AlphaFold2	TRUE	FALSE
120	T1045s1-D1	0.96906	AlphaFold2	FALSE	FALSE
121	T1045s2-D1	0.94369	AlphaFold2	FALSE	FALSE
122	T1046s1-D1	0.95702	AlphaFold2	FALSE	FALSE
123	T1046s2-D1	0.98385	AlphaFold2	FALSE	FALSE
124	T1047s1-D1	0.54027	AlphaFold2	TRUE	FALSE
125	T1047s2-D1	0.95543	AlphaFold2	FALSE	FALSE
126	T1047s2-D2	0.93409	AlphaFold2	FALSE	FALSE
127	T1047s2-D3	0.68387	AlphaFold2	FALSE	FALSE
129	T1049-D1	0.93084	AlphaFold2	TRUE	FALSE
130	T1050-D1	0.98472	AlphaFold2	FALSE	FALSE
131	T1050-D2	0.9766	AlphaFold2	FALSE	FALSE
132	T1050-D3	0.95907	AlphaFold2	FALSE	FALSE
133	T1052-D1	0.955	AlphaFold2	FALSE	FALSE
134	T1052-D2	0.99479	AlphaFold2	FALSE	FALSE
135	T1052-D3	0.98021	AlphaFold2	FALSE	FALSE
136	T1053-D1	0.98936	AlphaFold2	FALSE	FALSE
137	T1053-D2	0.93327	AlphaFold2	FALSE	FALSE
138	T1054-D1	0.91691	AlphaFold2	FALSE	FALSE
139	T1055-D1	0.89769	AlphaFold2	FALSE	FALSE
140	T1056-D1	0.97571	AlphaFold2	FALSE	FALSE
141	T1057-D1	0.95733	AlphaFold2	FALSE	FALSE
142	T1058-D1	0.9359	AlphaFold2	FALSE	FALSE
143	T1058-D2	0.95884	AlphaFold2	FALSE	FALSE
144	T1060s2-D1	0.93169	AlphaFold2	FALSE	FALSE
145	T1060s3-D1	0.95663	AlphaFold2	FALSE	FALSE
146	T1061-D1	0.93657	AlphaFold2	TRUE	FALSE
147	T1061-D2	0.82472	AlphaFold2	TRUE	FALSE
148	T1061-D3	0.94898	AlphaFold2	TRUE	FALSE
150	T1064-D1	0.4412	AlphaFold2	TRUE	FALSE
151	T1065s1-D1	0.95406	AlphaFold2	FALSE	FALSE
152	T1065s2-D1	0.97526	AlphaFold2	FALSE	FALSE
153	T1067-D1	0.93072	AlphaFold2	FALSE	FALSE
154	T1068-D1	0.97259	AlphaFold2	FALSE	FALSE
155	T1070-D1	0.69349	AlphaFold2	TRUE	FALSE
156	T1070-D2	0.9797	AlphaFold2	TRUE	FALSE
157	T1070-D3	0.78519	AlphaFold2	TRUE	FALSE
158	T1070-D4	0.94755	AlphaFold2	TRUE	FALSE
159	T1073-D1	0.76494	AlphaFold2	FALSE	FALSE
160	T1074-D1	0.91838	AlphaFold2	TRUE	FALSE
161	T1076-D1	0.99505	AlphaFold2	FALSE	FALSE
162	T1078-D1	0.95583	AlphaFold2	FALSE	FALSE
163	T1079-D1	0.97988	AlphaFold2	FALSE	FALSE
164	T1080-D1	0.7513	AlphaFold2	FALSE	FALSE
165	T1082-D1	0.93762	AlphaFold2	FALSE	FALSE
166	T1083-D1	0.86914	AlphaFold2	FALSE	FALSE
167	T1084-D1	0.90122	AlphaFold2	FALSE	FALSE
168	T1087-D1	0.95122	AlphaFold2	FALSE	FALSE
170	T1089-D1	0.99098	AlphaFold2	FALSE	FALSE
171	T1090-D1	0.91154	AlphaFold2	TRUE	FALSE
172	T1091-D1	0.96658	AlphaFold2	FALSE	FALSE
173	T1091-D2	0.95365	AlphaFold2	FALSE	FALSE
174	T1091-D3	0.90728	AlphaFold2	FALSE	FALSE
175	T1091-D4	0.96698	AlphaFold2	FALSE	FALSE
176	T1092-D1	0.88908	AlphaFold2	FALSE	FALSE
177	T1092-D2	0.95498	AlphaFold2	FALSE	FALSE
178	T1093-D1	0.88535	AlphaFold2	FALSE	FALSE
179	T1093-D2	0.92948	AlphaFold2	FALSE	FALSE
180	T1093-D3	0.92793	AlphaFold2	FALSE	FALSE
181	T1094-D1	0.8816	AlphaFold2	TRUE	FALSE
182	T1094-D2	0.96251	AlphaFold2	TRUE	FALSE
183	T1095-D1	0.94186	AlphaFold2	FALSE	FALSE
184	T1096-D1	0.94337	AlphaFold2	TRUE	FALSE
185	T1096-D2	0.86398	AlphaFold2	TRUE	FALSE
188	T1099-D1	0.89709	AlphaFold2	FALSE	FALSE
189	T1100-D1	0.83912	AlphaFold2	FALSE	FALSE
190	T1100-D2	0.97846	AlphaFold2	FALSE	FALSE
191	T1101-D1	0.94394	AlphaFold2	FALSE	FALSE
192	T1101-D2	0.93925	AlphaFold2	FALSE	FALSE
193	T1024-D1	0.95739	ColabFold-AlphaFold2-ColabFoldDB	FALSE	FALSE
194	T1024-D2	0.97975	ColabFold-AlphaFold2-ColabFoldDB	FALSE	FALSE
195	T1025-D1	0.94726	ColabFold-AlphaFold2-ColabFoldDB	FALSE	FALSE
196	T1026-D1	0.92959	ColabFold-AlphaFold2-ColabFoldDB	FALSE	FALSE
197	T1027-D1	0.62519	ColabFold-AlphaFold2-ColabFoldDB	TRUE	FALSE
198	T1028-D1	0.96223	ColabFold-AlphaFold2-ColabFoldDB	FALSE	FALSE
199	T1029-D1	0.53429	ColabFold-AlphaFold2-ColabFoldDB	TRUE	FALSE
200	T1030-D1	0.80423	ColabFold-AlphaFold2-ColabFoldDB	FALSE	FALSE
201	T1030-D2	0.88396	ColabFold-AlphaFold2-ColabFoldDB	FALSE	FALSE
202	T1031-D1	0.84768	ColabFold-AlphaFold2-ColabFoldDB	TRUE	FALSE
203	T1032-D1	0.70506	ColabFold-AlphaFold2-ColabFoldDB	FALSE	FALSE
204	T1033-D1	0.80959	ColabFold-AlphaFold2-ColabFoldDB	TRUE	FALSE
205	T1034-D1	0.96199	ColabFold-AlphaFold2-ColabFoldDB	FALSE	FALSE
206	T1035-D1	0.88613	ColabFold-AlphaFold2-ColabFoldDB	FALSE	FALSE
207	T1036s1-D1	0.78629	ColabFold-AlphaFold2-ColabFoldDB	FALSE	FALSE
208	T1037-D1	0.83493	ColabFold-AlphaFold2-ColabFoldDB	TRUE	FALSE
209	T1038-D1	0.9023	ColabFold-AlphaFold2-ColabFoldDB	TRUE	FALSE
210	T1038-D2	0.91338	ColabFold-AlphaFold2-ColabFoldDB	TRUE	FALSE
211	T1039-D1	0.86051	ColabFold-AlphaFold2-ColabFoldDB	TRUE	FALSE
212	T1040-D1	0.84741	ColabFold-AlphaFold2-ColabFoldDB	TRUE	FALSE
213	T1041-D1	0.91472	ColabFold-AlphaFold2-ColabFoldDB	TRUE	FALSE
214	T1042-D1	0.71236	ColabFold-AlphaFold2-ColabFoldDB	TRUE	FALSE
215	T1043-D1	0.27136	ColabFold-AlphaFold2-ColabFoldDB	TRUE	FALSE
216	T1045s1-D1	0.96796	ColabFold-AlphaFold2-ColabFoldDB	FALSE	FALSE
217	T1045s2-D1	0.94312	ColabFold-AlphaFold2-ColabFoldDB	FALSE	FALSE
218	T1046s1-D1	0.94811	ColabFold-AlphaFold2-ColabFoldDB	FALSE	FALSE
219	T1046s2-D1	0.9512	ColabFold-AlphaFold2-ColabFoldDB	FALSE	FALSE
220	T1047s1-D1	0.55984	ColabFold-AlphaFold2-ColabFoldDB	TRUE	FALSE
221	T1047s2-D1	0.95793	ColabFold-AlphaFold2-ColabFoldDB	FALSE	FALSE
222	T1047s2-D2	0.92268	ColabFold-AlphaFold2-ColabFoldDB	FALSE	FALSE
223	T1047s2-D3	0.69249	ColabFold-AlphaFold2-ColabFoldDB	FALSE	FALSE
225	T1049-D1	0.93992	ColabFold-AlphaFold2-ColabFoldDB	TRUE	FALSE
226	T1050-D1	0.98636	ColabFold-AlphaFold2-ColabFoldDB	FALSE	FALSE
227	T1050-D2	0.97134	ColabFold-AlphaFold2-ColabFoldDB	FALSE	FALSE
228	T1050-D3	0.9564	ColabFold-AlphaFold2-ColabFoldDB	FALSE	FALSE
229	T1052-D1	0.95519	ColabFold-AlphaFold2-ColabFoldDB	FALSE	FALSE
230	T1052-D2	0.98983	ColabFold-AlphaFold2-ColabFoldDB	FALSE	FALSE
231	T1052-D3	0.98687	ColabFold-AlphaFold2-ColabFoldDB	FALSE	FALSE
232	T1053-D1	0.98983	ColabFold-AlphaFold2-ColabFoldDB	FALSE	FALSE
233	T1053-D2	0.94406	ColabFold-AlphaFold2-ColabFoldDB	FALSE	FALSE
234	T1054-D1	0.91003	ColabFold-AlphaFold2-ColabFoldDB	FALSE	FALSE
235	T1055-D1	0.90543	ColabFold-AlphaFold2-ColabFoldDB	FALSE	FALSE
236	T1056-D1	0.91118	ColabFold-AlphaFold2-ColabFoldDB	FALSE	FALSE
237	T1057-D1	0.95606	ColabFold-AlphaFold2-ColabFoldDB	FALSE	FALSE
238	T1058-D1	0.9353	ColabFold-AlphaFold2-ColabFoldDB	FALSE	FALSE
239	T1058-D2	0.94084	ColabFold-AlphaFold2-ColabFoldDB	FALSE	FALSE
240	T1060s2-D1	0.8921	ColabFold-AlphaFold2-ColabFoldDB	FALSE	FALSE
241	T1060s3-D1	0.93202	ColabFold-AlphaFold2-ColabFoldDB	FALSE	FALSE
242	T1061-D1	0.94794	ColabFold-AlphaFold2-ColabFoldDB	TRUE	FALSE
243	T1061-D2	0.82296	ColabFold-AlphaFold2-ColabFoldDB	TRUE	FALSE
244	T1061-D3	0.93497	ColabFold-AlphaFold2-ColabFoldDB	TRUE	FALSE
246	T1064-D1	0.70258	ColabFold-AlphaFold2-ColabFoldDB	TRUE	FALSE
247	T1065s1-D1	0.95593	ColabFold-AlphaFold2-ColabFoldDB	FALSE	FALSE
248	T1065s2-D1	0.97028	ColabFold-AlphaFold2-ColabFoldDB	FALSE	FALSE
249	T1067-D1	0.925	ColabFold-AlphaFold2-ColabFoldDB	FALSE	FALSE
250	T1068-D1	0.9711	ColabFold-AlphaFold2-ColabFoldDB	FALSE	FALSE
251	T1070-D1	0.67282	ColabFold-AlphaFold2-ColabFoldDB	TRUE	FALSE
252	T1070-D2	0.97772	ColabFold-AlphaFold2-ColabFoldDB	TRUE	FALSE
253	T1070-D3	0.80837	ColabFold-AlphaFold2-ColabFoldDB	TRUE	FALSE
254	T1070-D4	0.93543	ColabFold-AlphaFold2-ColabFoldDB	TRUE	FALSE
255	T1073-D1	0.77023	ColabFold-AlphaFold2-ColabFoldDB	FALSE	FALSE
256	T1074-D1	0.95543	ColabFold-AlphaFold2-ColabFoldDB	TRUE	FALSE
257	T1076-D1	0.99477	ColabFold-AlphaFold2-ColabFoldDB	FALSE	FALSE
258	T1078-D1	0.97313	ColabFold-AlphaFold2-ColabFoldDB	FALSE	FALSE
259	T1079-D1	0.98242	ColabFold-AlphaFold2-ColabFoldDB	FALSE	FALSE
260	T1080-D1	0.89562	ColabFold-AlphaFold2-ColabFoldDB	FALSE	FALSE
261	T1082-D1	0.95053	ColabFold-AlphaFold2-ColabFoldDB	FALSE	FALSE
262	T1083-D1	0.86402	ColabFold-AlphaFold2-ColabFoldDB	FALSE	FALSE
263	T1084-D1	0.45654	ColabFold-AlphaFold2-ColabFoldDB	FALSE	FALSE
264	T1087-D1	0.814	ColabFold-AlphaFold2-ColabFoldDB	FALSE	FALSE
266	T1089-D1	0.98961	ColabFold-AlphaFold2-ColabFoldDB	FALSE	FALSE
267	T1090-D1	0.90214	ColabFold-AlphaFold2-ColabFoldDB	TRUE	FALSE
268	T1091-D1	0.98276	ColabFold-AlphaFold2-ColabFoldDB	FALSE	FALSE
269	T1091-D2	0.95517	ColabFold-AlphaFold2-ColabFoldDB	FALSE	FALSE
270	T1091-D3	0.92357	ColabFold-AlphaFold2-ColabFoldDB	FALSE	FALSE
271	T1091-D4	0.96621	ColabFold-AlphaFold2-ColabFoldDB	FALSE	FALSE
272	T1092-D1	0.88242	ColabFold-AlphaFold2-ColabFoldDB	FALSE	FALSE
273	T1092-D2	0.93039	ColabFold-AlphaFold2-ColabFoldDB	FALSE	FALSE
274	T1093-D1	0.90102	ColabFold-AlphaFold2-ColabFoldDB	FALSE	FALSE
275	T1093-D2	0.90249	ColabFold-AlphaFold2-ColabFoldDB	FALSE	FALSE
276	T1093-D3	0.92504	ColabFold-AlphaFold2-ColabFoldDB	FALSE	FALSE
277	T1094-D1	0.89557	ColabFold-AlphaFold2-ColabFoldDB	TRUE	FALSE
278	T1094-D2	0.96545	ColabFold-AlphaFold2-ColabFoldDB	TRUE	FALSE
279	T1095-D1	0.90137	ColabFold-AlphaFold2-ColabFoldDB	FALSE	FALSE
280	T1096-D1	0.92686	ColabFold-AlphaFold2-ColabFoldDB	TRUE	FALSE
281	T1096-D2	0.89087	ColabFold-AlphaFold2-ColabFoldDB	TRUE	FALSE
284	T1099-D1	0.85404	ColabFold-AlphaFold2-ColabFoldDB	FALSE	FALSE
285	T1100-D1	0.82611	ColabFold-AlphaFold2-ColabFoldDB	FALSE	FALSE
286	T1100-D2	0.98101	ColabFold-AlphaFold2-ColabFoldDB	FALSE	FALSE
287	T1101-D1	0.94012	ColabFold-AlphaFold2-ColabFoldDB	FALSE	FALSE
288	T1101-D2	0.93293	ColabFold-AlphaFold2-ColabFoldDB	FALSE	FALSE
289	T1027-D1	0.62785	AlphaFold-Colab	TRUE	FALSE
290	T1029-D1	0.53491	AlphaFold-Colab	TRUE	FALSE
291	T1031-D1	0.36125	AlphaFold-Colab	TRUE	FALSE
292	T1033-D1	0.38545	AlphaFold-Colab	TRUE	FALSE
293	T1037-D1	0.90823	AlphaFold-Colab	TRUE	FALSE
294	T1038-D1	0.92417	AlphaFold-Colab	TRUE	FALSE
295	T1038-D2	0.91175	AlphaFold-Colab	TRUE	FALSE
296	T1039-D1	0.36133	AlphaFold-Colab	TRUE	FALSE
297	T1040-D1	0.56504	AlphaFold-Colab	TRUE	FALSE
298	T1041-D1	0.92572	AlphaFold-Colab	TRUE	FALSE
299	T1042-D1	0.77712	AlphaFold-Colab	TRUE	FALSE
300	T1043-D1	0.34099	AlphaFold-Colab	TRUE	FALSE
301	T1047s1-D1	0.5307	AlphaFold-Colab	TRUE	FALSE
302	T1049-D1	0.92956	AlphaFold-Colab	TRUE	FALSE
303	T1061-D1	0.94429	AlphaFold-Colab	TRUE	FALSE
304	T1061-D2	0.82409	AlphaFold-Colab	TRUE	FALSE
305	T1061-D3	0.95202	AlphaFold-Colab	TRUE	FALSE
306	T1064-D1	0.39165	AlphaFold-Colab	TRUE	FALSE
307	T1070-D1	0.52532	AlphaFold-Colab	TRUE	FALSE
308	T1070-D2	0.97784	AlphaFold-Colab	TRUE	FALSE
309	T1070-D3	0.80149	AlphaFold-Colab	TRUE	FALSE
310	T1070-D4	0.946	AlphaFold-Colab	TRUE	FALSE
311	T1074-D1	0.93573	AlphaFold-Colab	TRUE	FALSE
312	T1090-D1	0.84736	AlphaFold-Colab	TRUE	FALSE
313	T1094-D1	0.85959	AlphaFold-Colab	TRUE	FALSE
314	T1094-D2	0.96288	AlphaFold-Colab	TRUE	FALSE
315	T1096-D1	0.94138	AlphaFold-Colab	TRUE	FALSE
316	T1096-D2	0.83712	AlphaFold-Colab	TRUE	FALSE
317	T1024-D1	0.94052	ColabFold-RoseTTAFold-BFD/MGnify	FALSE	FALSE
318	T1024-D2	0.95581	ColabFold-RoseTTAFold-BFD/MGnify	FALSE	FALSE
319	T1025-D1	0.91938	ColabFold-RoseTTAFold-BFD/MGnify	FALSE	FALSE
320	T1026-D1	0.75881	ColabFold-RoseTTAFold-BFD/MGnify	FALSE	FALSE
321	T1027-D1	0.5143	ColabFold-RoseTTAFold-BFD/MGnify	TRUE	FALSE
322	T1028-D1	0.86319	ColabFold-RoseTTAFold-BFD/MGnify	FALSE	FALSE
323	T1029-D1	0.51605	ColabFold-RoseTTAFold-BFD/MGnify	TRUE	FALSE
324	T1030-D1	0.63793	ColabFold-RoseTTAFold-BFD/MGnify	FALSE	FALSE
325	T1030-D2	0.56021	ColabFold-RoseTTAFold-BFD/MGnify	FALSE	FALSE
326	T1031-D1	0.73177	ColabFold-RoseTTAFold-BFD/MGnify	TRUE	FALSE
327	T1032-D1	0.68454	ColabFold-RoseTTAFold-BFD/MGnify	FALSE	FALSE
328	T1033-D1	0.40502	ColabFold-RoseTTAFold-BFD/MGnify	TRUE	FALSE
329	T1034-D1	0.89049	ColabFold-RoseTTAFold-BFD/MGnify	FALSE	FALSE
330	T1035-D1	0.67261	ColabFold-RoseTTAFold-BFD/MGnify	FALSE	FALSE
331	T1036s1-D1	0.39136	ColabFold-RoseTTAFold-BFD/MGnify	FALSE	FALSE
332	T1037-D1	0.74141	ColabFold-RoseTTAFold-BFD/MGnify	TRUE	FALSE
333	T1038-D1	0.44439	ColabFold-RoseTTAFold-BFD/MGnify	TRUE	FALSE
334	T1038-D2	0.70626	ColabFold-RoseTTAFold-BFD/MGnify	TRUE	FALSE
335	T1039-D1	0.63391	ColabFold-RoseTTAFold-BFD/MGnify	TRUE	FALSE
336	T1040-D1	0.48586	ColabFold-RoseTTAFold-BFD/MGnify	TRUE	FALSE
337	T1041-D1	0.70842	ColabFold-RoseTTAFold-BFD/MGnify	TRUE	FALSE
338	T1042-D1	0.31073	ColabFold-RoseTTAFold-BFD/MGnify	TRUE	FALSE
339	T1043-D1	0.39892	ColabFold-RoseTTAFold-BFD/MGnify	TRUE	FALSE
340	T1045s1-D1	0.95415	ColabFold-RoseTTAFold-BFD/MGnify	FALSE	FALSE
341	T1045s2-D1	0.90795	ColabFold-RoseTTAFold-BFD/MGnify	FALSE	FALSE
342	T1046s1-D1	0.79547	ColabFold-RoseTTAFold-BFD/MGnify	FALSE	FALSE
343	T1046s2-D1	0.87167	ColabFold-RoseTTAFold-BFD/MGnify	FALSE	FALSE
344	T1047s1-D1	0.38983	ColabFold-RoseTTAFold-BFD/MGnify	TRUE	FALSE
345	T1047s2-D1	0.82791	ColabFold-RoseTTAFold-BFD/MGnify	FALSE	FALSE
346	T1047s2-D2	0.89543	ColabFold-RoseTTAFold-BFD/MGnify	FALSE	FALSE
347	T1047s2-D3	0.72871	ColabFold-RoseTTAFold-BFD/MGnify	FALSE	FALSE
349	T1049-D1	0.83376	ColabFold-RoseTTAFold-BFD/MGnify	TRUE	FALSE
350	T1050-D1	0.94948	ColabFold-RoseTTAFold-BFD/MGnify	FALSE	FALSE
351	T1050-D2	0.93469	ColabFold-RoseTTAFold-BFD/MGnify	FALSE	FALSE
352	T1050-D3	0.90907	ColabFold-RoseTTAFold-BFD/MGnify	FALSE	FALSE
353	T1052-D1	0.80522	ColabFold-RoseTTAFold-BFD/MGnify	FALSE	FALSE
354	T1052-D2	0.86187	ColabFold-RoseTTAFold-BFD/MGnify	FALSE	FALSE
355	T1052-D3	0.85067	ColabFold-RoseTTAFold-BFD/MGnify	FALSE	FALSE
356	T1053-D1	0.92761	ColabFold-RoseTTAFold-BFD/MGnify	FALSE	FALSE
357	T1053-D2	0.87105	ColabFold-RoseTTAFold-BFD/MGnify	FALSE	FALSE
358	T1054-D1	0.76975	ColabFold-RoseTTAFold-BFD/MGnify	FALSE	FALSE
359	T1055-D1	0.70337	ColabFold-RoseTTAFold-BFD/MGnify	FALSE	FALSE
360	T1056-D1	0.76933	ColabFold-RoseTTAFold-BFD/MGnify	FALSE	FALSE
361	T1057-D1	0.94519	ColabFold-RoseTTAFold-BFD/MGnify	FALSE	FALSE
362	T1058-D1	0.85719	ColabFold-RoseTTAFold-BFD/MGnify	FALSE	FALSE
363	T1058-D2	0.85758	ColabFold-RoseTTAFold-BFD/MGnify	FALSE	FALSE
364	T1060s2-D1	0.7616	ColabFold-RoseTTAFold-BFD/MGnify	FALSE	FALSE
365	T1060s3-D1	0.81361	ColabFold-RoseTTAFold-BFD/MGnify	FALSE	FALSE
366	T1061-D1	0.80392	ColabFold-RoseTTAFold-BFD/MGnify	TRUE	FALSE
367	T1061-D2	0.68717	ColabFold-RoseTTAFold-BFD/MGnify	TRUE	FALSE
368	T1061-D3	0.89522	ColabFold-RoseTTAFold-BFD/MGnify	TRUE	FALSE
370	T1064-D1	0.56789	ColabFold-RoseTTAFold-BFD/MGnify	TRUE	FALSE
371	T1065s1-D1	0.94303	ColabFold-RoseTTAFold-BFD/MGnify	FALSE	FALSE
372	T1065s2-D1	0.84823	ColabFold-RoseTTAFold-BFD/MGnify	FALSE	FALSE
373	T1067-D1	0.75961	ColabFold-RoseTTAFold-BFD/MGnify	FALSE	FALSE
374	T1068-D1	0.77103	ColabFold-RoseTTAFold-BFD/MGnify	FALSE	FALSE
375	T1070-D1	0.4582	ColabFold-RoseTTAFold-BFD/MGnify	TRUE	FALSE
376	T1070-D2	0.85877	ColabFold-RoseTTAFold-BFD/MGnify	TRUE	FALSE
377	T1070-D3	0.7874	ColabFold-RoseTTAFold-BFD/MGnify	TRUE	FALSE
378	T1070-D4	0.83054	ColabFold-RoseTTAFold-BFD/MGnify	TRUE	FALSE
379	T1073-D1	0.77558	ColabFold-RoseTTAFold-BFD/MGnify	FALSE	FALSE
380	T1074-D1	0.59003	ColabFold-RoseTTAFold-BFD/MGnify	TRUE	FALSE
381	T1076-D1	0.94053	ColabFold-RoseTTAFold-BFD/MGnify	FALSE	FALSE
382	T1078-D1	0.8625	ColabFold-RoseTTAFold-BFD/MGnify	FALSE	FALSE
383	T1079-D1	0.89305	ColabFold-RoseTTAFold-BFD/MGnify	FALSE	FALSE
384	T1080-D1	0.47964	ColabFold-RoseTTAFold-BFD/MGnify	FALSE	FALSE
385	T1082-D1	0.68152	ColabFold-RoseTTAFold-BFD/MGnify	FALSE	FALSE
386	T1083-D1	0.77859	ColabFold-RoseTTAFold-BFD/MGnify	FALSE	FALSE
387	T1084-D1	0.86413	ColabFold-RoseTTAFold-BFD/MGnify	FALSE	FALSE
388	T1087-D1	0.77177	ColabFold-RoseTTAFold-BFD/MGnify	FALSE	FALSE
390	T1089-D1	0.91093	ColabFold-RoseTTAFold-BFD/MGnify	FALSE	FALSE
391	T1090-D1	0.73836	ColabFold-RoseTTAFold-BFD/MGnify	TRUE	FALSE
392	T1091-D1	0.8677	ColabFold-RoseTTAFold-BFD/MGnify	FALSE	FALSE
393	T1091-D2	0.85986	ColabFold-RoseTTAFold-BFD/MGnify	FALSE	FALSE
394	T1091-D3	0.87781	ColabFold-RoseTTAFold-BFD/MGnify	FALSE	FALSE
395	T1091-D4	0.93556	ColabFold-RoseTTAFold-BFD/MGnify	FALSE	FALSE
396	T1092-D1	0.67725	ColabFold-RoseTTAFold-BFD/MGnify	FALSE	FALSE
397	T1092-D2	0.7586	ColabFold-RoseTTAFold-BFD/MGnify	FALSE	FALSE
398	T1093-D1	0.83139	ColabFold-RoseTTAFold-BFD/MGnify	FALSE	FALSE
399	T1093-D2	0.71919	ColabFold-RoseTTAFold-BFD/MGnify	FALSE	FALSE
400	T1093-D3	0.84593	ColabFold-RoseTTAFold-BFD/MGnify	FALSE	FALSE
401	T1094-D1	0.5367	ColabFold-RoseTTAFold-BFD/MGnify	TRUE	FALSE
402	T1094-D2	0.88341	ColabFold-RoseTTAFold-BFD/MGnify	TRUE	FALSE
403	T1095-D1	0.65891	ColabFold-RoseTTAFold-BFD/MGnify	FALSE	FALSE
404	T1096-D1	0.5698	ColabFold-RoseTTAFold-BFD/MGnify	TRUE	FALSE
405	T1096-D2	0.31871	ColabFold-RoseTTAFold-BFD/MGnify	TRUE	FALSE
408	T1099-D1	0.69966	ColabFold-RoseTTAFold-BFD/MGnify	FALSE	FALSE
409	T1100-D1	0.74138	ColabFold-RoseTTAFold-BFD/MGnify	FALSE	FALSE
410	T1100-D2	0.82465	ColabFold-RoseTTAFold-BFD/MGnify	FALSE	FALSE
411	T1101-D1	0.90579	ColabFold-RoseTTAFold-BFD/MGnify	FALSE	FALSE
412	T1101-D2	0.89694	ColabFold-RoseTTAFold-BFD/MGnify	FALSE	FALSE

## Sheet: fig2b
	target	time	length	method	linetype	name
1	T1027	1550	168	af2colab	MSA generation	T1027 168 aa
2	T1029	1498	125	af2colab	MSA generation	T1029 125 aa
3	T1031	1446	95	af2colab	MSA generation	T1031 95 aa
4	T1033	1526	100	af2colab	MSA generation	T1033 100 aa
5	T1037	1293	404	af2colab	MSA generation	T1037 404 aa
6	T1038	1193	199	af2colab	MSA generation	T1038 199 aa
7	T1039	1093	161	af2colab	MSA generation	T1039 161 aa
8	T1040	1033	130	af2colab	MSA generation	T1040 130 aa
9	T1041	1906	242	af2colab	MSA generation	T1041 242 aa
10	T1042	1227	289	af2colab	MSA generation	T1042 289 aa
11	T1043	1504	148	af2colab	MSA generation	T1043 148 aa
12	T1047s1	1951	232	af2colab	MSA generation	T1047s1 232 aa
13	T1049	1215	141	af2colab	MSA generation	T1049 141 aa
14	T1061	4088	949	af2colab	MSA generation	T1061 949 aa
15	T1064	1031	106	af2colab	MSA generation	T1064 106 aa
16	T1070	1302	335	af2colab	MSA generation	T1070 335 aa
17	T1074	1219	202	af2colab	MSA generation	T1074 202 aa
18	T1090	1128	193	af2colab	MSA generation	T1090 193 aa
19	T1094	1453	496	af2colab	MSA generation	T1094 496 aa
20	T1096	2458	464	af2colab	MSA generation	T1096 464 aa
21	T1027	1286.45	168	af2	MSA generation	T1027 168 aa
22	T1029	1376.1	125	af2	MSA generation	T1029 125 aa
23	T1031	1269.22	95	af2	MSA generation	T1031 95 aa
24	T1033	1163.31	100	af2	MSA generation	T1033 100 aa
25	T1037	2934.61	404	af2	MSA generation	T1037 404 aa
26	T1038	1355.84	199	af2	MSA generation	T1038 199 aa
27	T1039	1281.49	161	af2	MSA generation	T1039 161 aa
28	T1040	1388.77	130	af2	MSA generation	T1040 130 aa
29	T1041	2117.47	242	af2	MSA generation	T1041 242 aa
30	T1042	2331.39	289	af2	MSA generation	T1042 289 aa
31	T1043	1244.53	148	af2	MSA generation	T1043 148 aa
32	T1047s1	2170.06	232	af2	MSA generation	T1047s1 232 aa
33	T1049	1394.92	141	af2	MSA generation	T1049 141 aa
34	T1061	10446.1	949	af2	MSA generation	T1061 949 aa
35	T1064	1298.06	106	af2	MSA generation	T1064 106 aa
36	T1070	3555.56	335	af2	MSA generation	T1070 335 aa
37	T1074	1393.95	202	af2	MSA generation	T1074 202 aa
38	T1090	1686.1	193	af2	MSA generation	T1090 193 aa
39	T1094	3903.62	496	af2	MSA generation	T1094 496 aa
40	T1096	3353.48	464	af2	MSA generation	T1096 464 aa
61	T1027	19.8	168	bfd	MSA generation	T1027 168 aa
62	T1029	17.6	125	bfd	MSA generation	T1029 125 aa
63	T1031	15	95	bfd	MSA generation	T1031 95 aa
64	T1033	9	100	bfd	MSA generation	T1033 100 aa
65	T1037	18.2	404	bfd	MSA generation	T1037 404 aa
66	T1038	16.4	199	bfd	MSA generation	T1038 199 aa
67	T1039	13.2	161	bfd	MSA generation	T1039 161 aa
68	T1040	10.6	130	bfd	MSA generation	T1040 130 aa
69	T1041	12.6	242	bfd	MSA generation	T1041 242 aa
70	T1042	12.6	289	bfd	MSA generation	T1042 289 aa
71	T1043	11	148	bfd	MSA generation	T1043 148 aa
72	T1047s1	20.6	232	bfd	MSA generation	T1047s1 232 aa
73	T1049	17.2	141	bfd	MSA generation	T1049 141 aa
74	T1061	310	949	bfd	MSA generation	T1061 949 aa
75	T1064	19.4	106	bfd	MSA generation	T1064 106 aa
76	T1070	35.8	335	bfd	MSA generation	T1070 335 aa
77	T1074	18	202	bfd	MSA generation	T1074 202 aa
78	T1090	20.8	193	bfd	MSA generation	T1090 193 aa
79	T1094	80.4	496	bfd	MSA generation	T1094 496 aa
80	T1096	11.8	464	bfd	MSA generation	T1096 464 aa
81	T1027	26.2	168	colabfolddb	MSA generation	T1027 168 aa
82	T1029	22.2	125	colabfolddb	MSA generation	T1029 125 aa
83	T1031	21	95	colabfolddb	MSA generation	T1031 95 aa
84	T1033	12	100	colabfolddb	MSA generation	T1033 100 aa
85	T1037	22.8	404	colabfolddb	MSA generation	T1037 404 aa
86	T1038	18.2	199	colabfolddb	MSA generation	T1038 199 aa
87	T1039	13.8	161	colabfolddb	MSA generation	T1039 161 aa
88	T1040	10.8	130	colabfolddb	MSA generation	T1040 130 aa
89	T1041	15.4	242	colabfolddb	MSA generation	T1041 242 aa
90	T1042	12.8	289	colabfolddb	MSA generation	T1042 289 aa
91	T1043	11.8	148	colabfolddb	MSA generation	T1043 148 aa
92	T1047s1	22.6	232	colabfolddb	MSA generation	T1047s1 232 aa
93	T1049	18.6	141	colabfolddb	MSA generation	T1049 141 aa
94	T1061	362.4	949	colabfolddb	MSA generation	T1061 949 aa
95	T1064	21.6	106	colabfolddb	MSA generation	T1064 106 aa
96	T1070	45.8	335	colabfolddb	MSA generation	T1070 335 aa
97	T1074	19.8	202	colabfolddb	MSA generation	T1074 202 aa
98	T1090	22.6	193	colabfolddb	MSA generation	T1090 193 aa
99	T1094	93.4	496	colabfolddb	MSA generation	T1094 496 aa
100	T1096	11	464	colabfolddb	MSA generation	T1096 464 aa

## Sheet: fig2c
	id	run	value	linetype
1	1	ColabFold Stop >= 85	6780	solid
2	2	ColabFold Stop >= 85	6902	solid
3	3	ColabFold Stop >= 85	6982	solid
4	4	ColabFold Stop >= 85	6988	solid
5	5	ColabFold Stop >= 85	7030	solid
6	6	ColabFold Stop >= 85	7073	solid
7	7	ColabFold Stop >= 85	7115	solid
8	8	ColabFold Stop >= 85	7156	solid
9	9	ColabFold Stop >= 85	7199	solid
10	10	ColabFold Stop >= 85	7336	solid
11	11	ColabFold Stop >= 85	7344	solid
12	12	ColabFold Stop >= 85	7351	solid
13	13	ColabFold Stop >= 85	7420	solid
14	14	ColabFold Stop >= 85	7489	solid
15	15	ColabFold Stop >= 85	7513	solid
16	16	ColabFold Stop >= 85	7527	solid
17	17	ColabFold Stop >= 85	7535	solid
18	18	ColabFold Stop >= 85	7542	solid
19	19	ColabFold Stop >= 85	7556	solid
20	20	ColabFold Stop >= 85	7679	solid
21	21	ColabFold Stop >= 85	7685	solid
22	22	ColabFold Stop >= 85	7691	solid
23	23	ColabFold Stop >= 85	7739	solid
24	24	ColabFold Stop >= 85	7744	solid
25	25	ColabFold Stop >= 85	7769	solid
26	26	ColabFold Stop >= 85	7775	solid
27	27	ColabFold Stop >= 85	7780	solid
28	28	ColabFold Stop >= 85	7788	solid
29	29	ColabFold Stop >= 85	7836	solid
30	30	ColabFold Stop >= 85	7841	solid
31	31	ColabFold Stop >= 85	7848	solid
32	32	ColabFold Stop >= 85	7895	solid
33	33	ColabFold Stop >= 85	7905	solid
34	34	ColabFold Stop >= 85	7953	solid
35	35	ColabFold Stop >= 85	7958	solid
36	36	ColabFold Stop >= 85	8013	solid
37	37	ColabFold Stop >= 85	8062	solid
38	38	ColabFold Stop >= 85	8109	solid
39	39	ColabFold Stop >= 85	8156	solid
40	40	ColabFold Stop >= 85	8162	solid
41	41	ColabFold Stop >= 85	8211	solid
42	42	ColabFold Stop >= 85	8217	solid
43	43	ColabFold Stop >= 85	8267	solid
44	44	ColabFold Stop >= 85	8314	solid
45	45	ColabFold Stop >= 85	8362	solid
46	46	ColabFold Stop >= 85	8488	solid
47	47	ColabFold Stop >= 85	8540	solid
48	48	ColabFold Stop >= 85	8546	solid
49	49	ColabFold Stop >= 85	8597	solid
50	50	ColabFold Stop >= 85	8604	solid
51	51	ColabFold Stop >= 85	8658	solid
52	52	ColabFold Stop >= 85	8669	solid
53	53	ColabFold Stop >= 85	8708	solid
54	54	ColabFold Stop >= 85	8714	solid
55	55	ColabFold Stop >= 85	8721	solid
56	56	ColabFold Stop >= 85	8727	solid
57	57	ColabFold Stop >= 85	8733	solid
58	58	ColabFold Stop >= 85	8739	solid
59	59	ColabFold Stop >= 85	8745	solid
60	60	ColabFold Stop >= 85	8752	solid
61	61	ColabFold Stop >= 85	8783	solid
62	62	ColabFold Stop >= 85	8792	solid
63	63	ColabFold Stop >= 85	8799	solid
64	64	ColabFold Stop >= 85	8806	solid
65	65	ColabFold Stop >= 85	8812	solid
66	66	ColabFold Stop >= 85	8866	solid
67	67	ColabFold Stop >= 85	8917	solid
68	68	ColabFold Stop >= 85	8926	solid
69	69	ColabFold Stop >= 85	8978	solid
70	70	ColabFold Stop >= 85	8984	solid
71	71	ColabFold Stop >= 85	9118	solid
72	72	ColabFold Stop >= 85	9127	solid
73	73	ColabFold Stop >= 85	9186	solid
74	74	ColabFold Stop >= 85	9193	solid
75	75	ColabFold Stop >= 85	9251	solid
76	76	ColabFold Stop >= 85	9310	solid
77	77	ColabFold Stop >= 85	9372	solid
78	78	ColabFold Stop >= 85	9421	solid
79	79	ColabFold Stop >= 85	9480	solid
80	80	ColabFold Stop >= 85	9487	solid
81	81	ColabFold Stop >= 85	9493	solid
82	82	ColabFold Stop >= 85	9555	solid
83	83	ColabFold Stop >= 85	9614	solid
84	84	ColabFold Stop >= 85	9621	solid
85	85	ColabFold Stop >= 85	9680	solid
86	86	ColabFold Stop >= 85	9738	solid
87	87	ColabFold Stop >= 85	9801	solid
88	88	ColabFold Stop >= 85	9809	solid
89	89	ColabFold Stop >= 85	9869	solid
90	90	ColabFold Stop >= 85	9927	solid
91	91	ColabFold Stop >= 85	9989	solid
92	92	ColabFold Stop >= 85	10046	solid
93	93	ColabFold Stop >= 85	10054	solid
94	94	ColabFold Stop >= 85	10063	solid
95	95	ColabFold Stop >= 85	10121	solid
96	96	ColabFold Stop >= 85	10128	solid
97	97	ColabFold Stop >= 85	10191	solid
98	98	ColabFold Stop >= 85	10254	solid
99	99	ColabFold Stop >= 85	10267	solid
100	100	ColabFold Stop >= 85	10279	solid
101	101	ColabFold Stop >= 85	10312	solid
102	102	ColabFold Stop >= 85	10409	solid
103	103	ColabFold Stop >= 85	10419	solid
104	104	ColabFold Stop >= 85	10429	solid
105	105	ColabFold Stop >= 85	10439	solid
106	106	ColabFold Stop >= 85	10449	solid
107	107	ColabFold Stop >= 85	10460	solid
108	108	ColabFold Stop >= 85	10549	solid
109	109	ColabFold Stop >= 85	10637	solid
110	110	ColabFold Stop >= 85	10646	solid
111	111	ColabFold Stop >= 85	10657	solid
112	112	ColabFold Stop >= 85	10733	solid
113	113	ColabFold Stop >= 85	10799	solid
114	114	ColabFold Stop >= 85	10806	solid
115	115	ColabFold Stop >= 85	10814	solid
116	116	ColabFold Stop >= 85	10821	solid
117	117	ColabFold Stop >= 85	10885	solid
118	118	ColabFold Stop >= 85	10893	solid
119	119	ColabFold Stop >= 85	10988	solid
120	120	ColabFold Stop >= 85	10999	solid
121	121	ColabFold Stop >= 85	11010	solid
122	122	ColabFold Stop >= 85	11020	solid
123	123	ColabFold Stop >= 85	11049	solid
124	124	ColabFold Stop >= 85	11078	solid
125	125	ColabFold Stop >= 85	11110	solid
126	126	ColabFold Stop >= 85	11120	solid
127	127	ColabFold Stop >= 85	11206	solid
128	128	ColabFold Stop >= 85	11214	solid
129	129	ColabFold Stop >= 85	11223	solid
130	130	ColabFold Stop >= 85	11290	solid
131	131	ColabFold Stop >= 85	11301	solid
132	132	ColabFold Stop >= 85	11309	solid
133	133	ColabFold Stop >= 85	11322	solid
134	134	ColabFold Stop >= 85	11385	solid
135	135	ColabFold Stop >= 85	11398	solid
136	136	ColabFold Stop >= 85	11489	solid
137	137	ColabFold Stop >= 85	11580	solid
138	138	ColabFold Stop >= 85	11590	solid
139	139	ColabFold Stop >= 85	11600	solid
140	140	ColabFold Stop >= 85	11611	solid
141	141	ColabFold Stop >= 85	11702	solid
142	142	ColabFold Stop >= 85	11712	solid
143	143	ColabFold Stop >= 85	11720	solid
144	144	ColabFold Stop >= 85	11728	solid
145	145	ColabFold Stop >= 85	11737	solid
146	146	ColabFold Stop >= 85	11831	solid
147	147	ColabFold Stop >= 85	11853	solid
148	148	ColabFold Stop >= 85	11862	solid
149	149	ColabFold Stop >= 85	11870	solid
150	150	ColabFold Stop >= 85	11878	solid
151	151	ColabFold Stop >= 85	11886	solid
152	152	ColabFold Stop >= 85	11895	solid
153	153	ColabFold Stop >= 85	11966	solid
154	154	ColabFold Stop >= 85	11975	solid
155	155	ColabFold Stop >= 85	11982	solid
156	156	ColabFold Stop >= 85	12052	solid
157	157	ColabFold Stop >= 85	12060	solid
158	158	ColabFold Stop >= 85	12068	solid
159	159	ColabFold Stop >= 85	12076	solid
160	160	ColabFold Stop >= 85	12084	solid
161	161	ColabFold Stop >= 85	12096	solid
162	162	ColabFold Stop >= 85	12105	solid
163	163	ColabFold Stop >= 85	12114	solid
164	164	ColabFold Stop >= 85	12122	solid
165	165	ColabFold Stop >= 85	12192	solid
166	166	ColabFold Stop >= 85	12206	solid
167	167	ColabFold Stop >= 85	12214	solid
168	168	ColabFold Stop >= 85	12223	solid
169	169	ColabFold Stop >= 85	12293	solid
170	170	ColabFold Stop >= 85	12364	solid
171	171	ColabFold Stop >= 85	12373	solid
172	172	ColabFold Stop >= 85	12385	solid
173	173	ColabFold Stop >= 85	12393	solid
174	174	ColabFold Stop >= 85	12463	solid
175	175	ColabFold Stop >= 85	12471	solid
176	176	ColabFold Stop >= 85	12478	solid
177	177	ColabFold Stop >= 85	12549	solid
178	178	ColabFold Stop >= 85	12557	solid
179	179	ColabFold Stop >= 85	12565	solid
180	180	ColabFold Stop >= 85	12574	solid
181	181	ColabFold Stop >= 85	12582	solid
182	182	ColabFold Stop >= 85	12596	solid
183	183	ColabFold Stop >= 85	12605	solid
184	184	ColabFold Stop >= 85	12613	solid
185	185	ColabFold Stop >= 85	12622	solid
186	186	ColabFold Stop >= 85	12695	solid
187	187	ColabFold Stop >= 85	12704	solid
188	188	ColabFold Stop >= 85	12712	solid
189	189	ColabFold Stop >= 85	12720	solid
190	190	ColabFold Stop >= 85	12789	solid
191	191	ColabFold Stop >= 85	12798	solid
192	192	ColabFold Stop >= 85	12867	solid
193	193	ColabFold Stop >= 85	12876	solid
194	194	ColabFold Stop >= 85	12885	solid
195	195	ColabFold Stop >= 85	12893	solid
196	196	ColabFold Stop >= 85	12902	solid
197	197	ColabFold Stop >= 85	12910	solid
198	198	ColabFold Stop >= 85	12980	solid
199	199	ColabFold Stop >= 85	12991	solid
200	200	ColabFold Stop >= 85	13062	solid
201	201	ColabFold Stop >= 85	13135	solid
202	202	ColabFold Stop >= 85	13205	solid
203	203	ColabFold Stop >= 85	13277	solid
204	204	ColabFold Stop >= 85	13285	solid
205	205	ColabFold Stop >= 85	13442	solid
206	206	ColabFold Stop >= 85	13453	solid
207	207	ColabFold Stop >= 85	13510	solid
208	208	ColabFold Stop >= 85	13520	solid
209	209	ColabFold Stop >= 85	13596	solid
210	210	ColabFold Stop >= 85	13605	solid
211	211	ColabFold Stop >= 85	13614	solid
212	212	ColabFold Stop >= 85	13690	solid
213	213	ColabFold Stop >= 85	13715	solid
214	214	ColabFold Stop >= 85	13723	solid
215	215	ColabFold Stop >= 85	13802	solid
216	216	ColabFold Stop >= 85	13811	solid
217	217	ColabFold Stop >= 85	13887	solid
218	218	ColabFold Stop >= 85	13962	solid
219	219	ColabFold Stop >= 85	13971	solid
220	220	ColabFold Stop >= 85	14031	solid
221	221	ColabFold Stop >= 85	14107	solid
222	222	ColabFold Stop >= 85	14183	solid
223	223	ColabFold Stop >= 85	14196	solid
224	224	ColabFold Stop >= 85	14273	solid
225	225	ColabFold Stop >= 85	14349	solid
226	226	ColabFold Stop >= 85	14358	solid
227	227	ColabFold Stop >= 85	14435	solid
228	228	ColabFold Stop >= 85	14443	solid
229	229	ColabFold Stop >= 85	14519	solid
230	230	ColabFold Stop >= 85	14601	solid
231	231	ColabFold Stop >= 85	14609	solid
232	232	ColabFold Stop >= 85	14686	solid
233	233	ColabFold Stop >= 85	14695	solid
234	234	ColabFold Stop >= 85	14770	solid
235	235	ColabFold Stop >= 85	14845	solid
236	236	ColabFold Stop >= 85	14853	solid
237	237	ColabFold Stop >= 85	14930	solid
238	238	ColabFold Stop >= 85	15011	solid
239	239	ColabFold Stop >= 85	15020	solid
240	240	ColabFold Stop >= 85	15098	solid
241	241	ColabFold Stop >= 85	15106	solid
242	242	ColabFold Stop >= 85	15116	solid
243	243	ColabFold Stop >= 85	15191	solid
244	244	ColabFold Stop >= 85	15267	solid
245	245	ColabFold Stop >= 85	15276	solid
246	246	ColabFold Stop >= 85	15356	solid
247	247	ColabFold Stop >= 85	15365	solid
248	248	ColabFold Stop >= 85	15373	solid
249	249	ColabFold Stop >= 85	15449	solid
250	250	ColabFold Stop >= 85	15457	solid
251	251	ColabFold Stop >= 85	15466	solid
252	252	ColabFold Stop >= 85	15542	solid
253	253	ColabFold Stop >= 85	15550	solid
254	254	ColabFold Stop >= 85	15559	solid
255	255	ColabFold Stop >= 85	15568	solid
256	256	ColabFold Stop >= 85	15576	solid
257	257	ColabFold Stop >= 85	15585	solid
258	258	ColabFold Stop >= 85	15594	solid
259	259	ColabFold Stop >= 85	15607	solid
260	260	ColabFold Stop >= 85	15617	solid
261	261	ColabFold Stop >= 85	15626	solid
262	262	ColabFold Stop >= 85	15703	solid
263	263	ColabFold Stop >= 85	15719	solid
264	264	ColabFold Stop >= 85	15728	solid
265	265	ColabFold Stop >= 85	15767	solid
266	266	ColabFold Stop >= 85	15784	solid
267	267	ColabFold Stop >= 85	15794	solid
268	268	ColabFold Stop >= 85	15803	solid
269	269	ColabFold Stop >= 85	15818	solid
270	270	ColabFold Stop >= 85	15834	solid
271	271	ColabFold Stop >= 85	15846	solid
272	272	ColabFold Stop >= 85	15935	solid
273	273	ColabFold Stop >= 85	15946	solid
274	274	ColabFold Stop >= 85	15956	solid
275	275	ColabFold Stop >= 85	15967	solid
276	276	ColabFold Stop >= 85	15978	solid
277	277	ColabFold Stop >= 85	15991	solid
278	278	ColabFold Stop >= 85	16001	solid
279	279	ColabFold Stop >= 85	16012	solid
280	280	ColabFold Stop >= 85	16022	solid
281	281	ColabFold Stop >= 85	16033	solid
282	282	ColabFold Stop >= 85	16044	solid
283	283	ColabFold Stop >= 85	16110	solid
284	284	ColabFold Stop >= 85	16121	solid
285	285	ColabFold Stop >= 85	16212	solid
286	286	ColabFold Stop >= 85	16303	solid
287	287	ColabFold Stop >= 85	16313	solid
288	288	ColabFold Stop >= 85	16323	solid
289	289	ColabFold Stop >= 85	16334	solid
290	290	ColabFold Stop >= 85	16351	solid
291	291	ColabFold Stop >= 85	16436	solid
292	292	ColabFold Stop >= 85	16453	solid
293	293	ColabFold Stop >= 85	16535	solid
294	294	ColabFold Stop >= 85	16545	solid
295	295	ColabFold Stop >= 85	16554	solid
296	296	ColabFold Stop >= 85	16563	solid
297	297	ColabFold Stop >= 85	16573	solid
298	298	ColabFold Stop >= 85	16655	solid
299	299	ColabFold Stop >= 85	16689	solid
300	300	ColabFold Stop >= 85	16699	solid
301	301	ColabFold Stop >= 85	16709	solid
302	302	ColabFold Stop >= 85	16718	solid
303	303	ColabFold Stop >= 85	16728	solid
304	304	ColabFold Stop >= 85	16743	solid
305	305	ColabFold Stop >= 85	16753	solid
306	306	ColabFold Stop >= 85	16768	solid
307	307	ColabFold Stop >= 85	16779	solid
308	308	ColabFold Stop >= 85	16794	solid
309	309	ColabFold Stop >= 85	16885	solid
310	310	ColabFold Stop >= 85	16977	solid
311	311	ColabFold Stop >= 85	17044	solid
312	312	ColabFold Stop >= 85	17063	solid
313	313	ColabFold Stop >= 85	17152	solid
314	314	ColabFold Stop >= 85	17237	solid
315	315	ColabFold Stop >= 85	17246	solid
316	316	ColabFold Stop >= 85	17330	solid
317	317	ColabFold Stop >= 85	17340	solid
318	318	ColabFold Stop >= 85	17350	solid
319	319	ColabFold Stop >= 85	17360	solid
320	320	ColabFold Stop >= 85	17370	solid
321	321	ColabFold Stop >= 85	17449	solid
322	322	ColabFold Stop >= 85	17459	solid
323	323	ColabFold Stop >= 85	17468	solid
324	324	ColabFold Stop >= 85	17478	solid
325	325	ColabFold Stop >= 85	17487	solid
326	326	ColabFold Stop >= 85	17497	solid
327	327	ColabFold Stop >= 85	17512	solid
328	328	ColabFold Stop >= 85	17523	solid
329	329	ColabFold Stop >= 85	17535	solid
330	330	ColabFold Stop >= 85	17627	solid
331	331	ColabFold Stop >= 85	17637	solid
332	332	ColabFold Stop >= 85	17810	solid
333	333	ColabFold Stop >= 85	17905	solid
334	334	ColabFold Stop >= 85	17997	solid
335	335	ColabFold Stop >= 85	18008	solid
336	336	ColabFold Stop >= 85	18018	solid
337	337	ColabFold Stop >= 85	18029	solid
338	338	ColabFold Stop >= 85	18040	solid
339	339	ColabFold Stop >= 85	18051	solid
340	340	ColabFold Stop >= 85	18062	solid
341	341	ColabFold Stop >= 85	18159	solid
342	342	ColabFold Stop >= 85	18170	solid
343	343	ColabFold Stop >= 85	18185	solid
344	344	ColabFold Stop >= 85	18200	solid
345	345	ColabFold Stop >= 85	18210	solid
346	346	ColabFold Stop >= 85	18304	solid
347	347	ColabFold Stop >= 85	18315	solid
348	348	ColabFold Stop >= 85	18326	solid
349	349	ColabFold Stop >= 85	18420	solid
350	350	ColabFold Stop >= 85	18435	solid
351	351	ColabFold Stop >= 85	18445	solid
352	352	ColabFold Stop >= 85	18540	solid
353	353	ColabFold Stop >= 85	18551	solid
354	354	ColabFold Stop >= 85	18562	solid
355	355	ColabFold Stop >= 85	18574	solid
356	356	ColabFold Stop >= 85	18585	solid
357	357	ColabFold Stop >= 85	18596	solid
358	358	ColabFold Stop >= 85	18688	solid
359	359	ColabFold Stop >= 85	18698	solid
360	360	ColabFold Stop >= 85	18745	solid
361	361	ColabFold Stop >= 85	18756	solid
362	362	ColabFold Stop >= 85	18766	solid
363	363	ColabFold Stop >= 85	18777	solid
364	364	ColabFold Stop >= 85	18788	solid
365	365	ColabFold Stop >= 85	18798	solid
366	366	ColabFold Stop >= 85	18809	solid
367	367	ColabFold Stop >= 85	18820	solid
368	368	ColabFold Stop >= 85	18830	solid
369	369	ColabFold Stop >= 85	18925	solid
370	370	ColabFold Stop >= 85	19018	solid
371	371	ColabFold Stop >= 85	19028	solid
372	372	ColabFold Stop >= 85	19039	solid
373	373	ColabFold Stop >= 85	19137	solid
374	374	ColabFold Stop >= 85	19149	solid
375	375	ColabFold Stop >= 85	19160	solid
376	376	ColabFold Stop >= 85	19254	solid
377	377	ColabFold Stop >= 85	19351	solid
378	378	ColabFold Stop >= 85	19364	solid
379	379	ColabFold Stop >= 85	19469	solid
380	380	ColabFold Stop >= 85	19481	solid
381	381	ColabFold Stop >= 85	19496	solid
382	382	ColabFold Stop >= 85	19508	solid
383	383	ColabFold Stop >= 85	19523	solid
384	384	ColabFold Stop >= 85	19534	solid
385	385	ColabFold Stop >= 85	19547	solid
386	386	ColabFold Stop >= 85	19557	solid
387	387	ColabFold Stop >= 85	19652	solid
388	388	ColabFold Stop >= 85	19666	solid
389	389	ColabFold Stop >= 85	19758	solid
390	390	ColabFold Stop >= 85	19769	solid
391	391	ColabFold Stop >= 85	19780	solid
392	392	ColabFold Stop >= 85	19791	solid
393	393	ColabFold Stop >= 85	19802	solid
394	394	ColabFold Stop >= 85	19895	solid
395	395	ColabFold Stop >= 85	19905	solid
396	396	ColabFold Stop >= 85	19934	solid
397	397	ColabFold Stop >= 85	19944	solid
398	398	ColabFold Stop >= 85	19955	solid
399	399	ColabFold Stop >= 85	19965	solid
400	400	ColabFold Stop >= 85	19976	solid
401	401	ColabFold Stop >= 85	20075	solid
402	402	ColabFold Stop >= 85	20087	solid
403	403	ColabFold Stop >= 85	20098	solid
404	404	ColabFold Stop >= 85	20175	solid
405	405	ColabFold Stop >= 85	20186	solid
406	406	ColabFold Stop >= 85	20201	solid
407	407	ColabFold Stop >= 85	20212	solid
408	408	ColabFold Stop >= 85	20223	solid
409	409	ColabFold Stop >= 85	20233	solid
410	410	ColabFold Stop >= 85	20244	solid
411	411	ColabFold Stop >= 85	20337	solid
412	412	ColabFold Stop >= 85	20434	solid
413	413	ColabFold Stop >= 85	20537	solid
414	414	ColabFold Stop >= 85	20550	solid
415	415	ColabFold Stop >= 85	20563	solid
416	416	ColabFold Stop >= 85	20677	solid
417	417	ColabFold Stop >= 85	20790	solid
418	418	ColabFold Stop >= 85	20825	solid
419	419	ColabFold Stop >= 85	20848	solid
420	420	ColabFold Stop >= 85	20870	solid
421	421	ColabFold Stop >= 85	20883	solid
422	422	ColabFold Stop >= 85	20998	solid
423	423	ColabFold Stop >= 85	21110	solid
424	424	ColabFold Stop >= 85	21122	solid
425	425	ColabFold Stop >= 85	21135	solid
426	426	ColabFold Stop >= 85	21180	solid
427	427	ColabFold Stop >= 85	21292	solid
428	428	ColabFold Stop >= 85	21305	solid
429	429	ColabFold Stop >= 85	21317	solid
430	430	ColabFold Stop >= 85	21334	solid
431	431	ColabFold Stop >= 85	21347	solid
432	432	ColabFold Stop >= 85	21359	solid
433	433	ColabFold Stop >= 85	21372	solid
434	434	ColabFold Stop >= 85	21385	solid
435	435	ColabFold Stop >= 85	21405	solid
436	436	ColabFold Stop >= 85	21472	solid
437	437	ColabFold Stop >= 85	21485	solid
438	438	ColabFold Stop >= 85	21497	solid
439	439	ColabFold Stop >= 85	21509	solid
440	440	ColabFold Stop >= 85	21522	solid
441	441	ColabFold Stop >= 85	21534	solid
442	442	ColabFold Stop >= 85	21547	solid
443	443	ColabFold Stop >= 85	21560	solid
444	444	ColabFold Stop >= 85	21572	solid
445	445	ColabFold Stop >= 85	21584	solid
446	446	ColabFold Stop >= 85	21597	solid
447	447	ColabFold Stop >= 85	21707	solid
448	448	ColabFold Stop >= 85	21720	solid
449	449	ColabFold Stop >= 85	21732	solid
450	450	ColabFold Stop >= 85	21745	solid
451	451	ColabFold Stop >= 85	21858	solid
452	452	ColabFold Stop >= 85	21871	solid
453	453	ColabFold Stop >= 85	21883	solid
454	454	ColabFold Stop >= 85	21993	solid
455	455	ColabFold Stop >= 85	22006	solid
456	456	ColabFold Stop >= 85	22121	solid
457	457	ColabFold Stop >= 85	22135	solid
458	458	ColabFold Stop >= 85	22148	solid
459	459	ColabFold Stop >= 85	22172	solid
460	460	ColabFold Stop >= 85	22185	solid
461	461	ColabFold Stop >= 85	22297	solid
462	462	ColabFold Stop >= 85	22309	solid
463	463	ColabFold Stop >= 85	22420	solid
464	464	ColabFold Stop >= 85	22433	solid
465	465	ColabFold Stop >= 85	22446	solid
466	466	ColabFold Stop >= 85	22458	solid
467	467	ColabFold Stop >= 85	22570	solid
468	468	ColabFold Stop >= 85	22614	solid
469	469	ColabFold Stop >= 85	22628	solid
470	470	ColabFold Stop >= 85	22640	solid
471	471	ColabFold Stop >= 85	22652	solid
472	472	ColabFold Stop >= 85	22768	solid
473	473	ColabFold Stop >= 85	22879	solid
474	474	ColabFold Stop >= 85	22990	solid
475	475	ColabFold Stop >= 85	23003	solid
476	476	ColabFold Stop >= 85	23015	solid
477	477	ColabFold Stop >= 85	23125	solid
478	478	ColabFold Stop >= 85	23237	solid
479	479	ColabFold Stop >= 85	23249	solid
480	480	ColabFold Stop >= 85	23262	solid
481	481	ColabFold Stop >= 85	23281	solid
482	482	ColabFold Stop >= 85	23299	solid
483	483	ColabFold Stop >= 85	23383	solid
484	484	ColabFold Stop >= 85	23396	solid
485	485	ColabFold Stop >= 85	23408	solid
486	486	ColabFold Stop >= 85	23421	solid
487	487	ColabFold Stop >= 85	23433	solid
488	488	ColabFold Stop >= 85	23446	solid
489	489	ColabFold Stop >= 85	23459	solid
490	490	ColabFold Stop >= 85	23481	solid
491	491	ColabFold Stop >= 85	23494	solid
492	492	ColabFold Stop >= 85	23605	solid
493	493	ColabFold Stop >= 85	23715	solid
494	494	ColabFold Stop >= 85	23728	solid
495	495	ColabFold Stop >= 85	23841	solid
496	496	ColabFold Stop >= 85	23858	solid
497	497	ColabFold Stop >= 85	23870	solid
498	498	ColabFold Stop >= 85	23884	solid
499	499	ColabFold Stop >= 85	23896	solid
500	500	ColabFold Stop >= 85	23908	solid
501	501	ColabFold Stop >= 85	23920	solid
502	502	ColabFold Stop >= 85	23933	solid
503	503	ColabFold Stop >= 85	23946	solid
504	504	ColabFold Stop >= 85	23958	solid
505	505	ColabFold Stop >= 85	23971	solid
506	506	ColabFold Stop >= 85	23985	solid
507	507	ColabFold Stop >= 85	24051	solid
508	508	ColabFold Stop >= 85	24160	solid
509	509	ColabFold Stop >= 85	24273	solid
510	510	ColabFold Stop >= 85	24376	solid
511	511	ColabFold Stop >= 85	24390	solid
512	512	ColabFold Stop >= 85	24519	solid
513	513	ColabFold Stop >= 85	24533	solid
514	514	ColabFold Stop >= 85	24548	solid
515	515	ColabFold Stop >= 85	24598	solid
516	516	ColabFold Stop >= 85	24612	solid
517	517	ColabFold Stop >= 85	24626	solid
518	518	ColabFold Stop >= 85	24751	solid
519	519	ColabFold Stop >= 85	24764	solid
520	520	ColabFold Stop >= 85	24778	solid
521	521	ColabFold Stop >= 85	24905	solid
522	522	ColabFold Stop >= 85	25029	solid
523	523	ColabFold Stop >= 85	25154	solid
524	524	ColabFold Stop >= 85	25168	solid
525	525	ColabFold Stop >= 85	25187	solid
526	526	ColabFold Stop >= 85	25311	solid
527	527	ColabFold Stop >= 85	25336	solid
528	528	ColabFold Stop >= 85	25350	solid
529	529	ColabFold Stop >= 85	25475	solid
530	530	ColabFold Stop >= 85	25489	solid
531	531	ColabFold Stop >= 85	25540	solid
532	532	ColabFold Stop >= 85	25665	solid
533	533	ColabFold Stop >= 85	25678	solid
534	534	ColabFold Stop >= 85	25718	solid
535	535	ColabFold Stop >= 85	25733	solid
536	536	ColabFold Stop >= 85	25747	solid
537	537	ColabFold Stop >= 85	25760	solid
538	538	ColabFold Stop >= 85	25774	solid
539	539	ColabFold Stop >= 85	25898	solid
540	540	ColabFold Stop >= 85	25917	solid
541	541	ColabFold Stop >= 85	25931	solid
542	542	ColabFold Stop >= 85	25950	solid
543	543	ColabFold Stop >= 85	25970	solid
544	544	ColabFold Stop >= 85	25984	solid
545	545	ColabFold Stop >= 85	26109	solid
546	546	ColabFold Stop >= 85	26233	solid
547	547	ColabFold Stop >= 85	26248	solid
548	548	ColabFold Stop >= 85	26262	solid
549	549	ColabFold Stop >= 85	26277	solid
550	550	ColabFold Stop >= 85	26302	solid
551	551	ColabFold Stop >= 85	26316	solid
552	552	ColabFold Stop >= 85	26330	solid
553	553	ColabFold Stop >= 85	26454	solid
554	554	ColabFold Stop >= 85	26467	solid
555	555	ColabFold Stop >= 85	26482	solid
556	556	ColabFold Stop >= 85	26496	solid
557	557	ColabFold Stop >= 85	26513	solid
558	558	ColabFold Stop >= 85	26643	solid
559	559	ColabFold Stop >= 85	26670	solid
560	560	ColabFold Stop >= 85	26684	solid
561	561	ColabFold Stop >= 85	26698	solid
562	562	ColabFold Stop >= 85	26712	solid
563	563	ColabFold Stop >= 85	26725	solid
564	564	ColabFold Stop >= 85	26739	solid
565	565	ColabFold Stop >= 85	26753	solid
566	566	ColabFold Stop >= 85	26767	solid
567	567	ColabFold Stop >= 85	26885	solid
568	568	ColabFold Stop >= 85	27008	solid
569	569	ColabFold Stop >= 85	27131	solid
570	570	ColabFold Stop >= 85	27176	solid
571	571	ColabFold Stop >= 85	27203	solid
572	572	ColabFold Stop >= 85	27335	solid
573	573	ColabFold Stop >= 85	27351	solid
574	574	ColabFold Stop >= 85	27366	solid
575	575	ColabFold Stop >= 85	27380	solid
576	576	ColabFold Stop >= 85	27395	solid
577	577	ColabFold Stop >= 85	27520	solid
578	578	ColabFold Stop >= 85	27535	solid
579	579	ColabFold Stop >= 85	27549	solid
580	580	ColabFold Stop >= 85	27563	solid
581	581	ColabFold Stop >= 85	27688	solid
582	582	ColabFold Stop >= 85	27707	solid
583	583	ColabFold Stop >= 85	27721	solid
584	584	ColabFold Stop >= 85	27735	solid
585	585	ColabFold Stop >= 85	27749	solid
586	586	ColabFold Stop >= 85	27775	solid
587	587	ColabFold Stop >= 85	27826	solid
588	588	ColabFold Stop >= 85	27952	solid
589	589	ColabFold Stop >= 85	28076	solid
590	590	ColabFold Stop >= 85	28174	solid
591	591	ColabFold Stop >= 85	28320	solid
592	592	ColabFold Stop >= 85	28464	solid
593	593	ColabFold Stop >= 85	28480	solid
594	594	ColabFold Stop >= 85	28496	solid
595	595	ColabFold Stop >= 85	28513	solid
596	596	ColabFold Stop >= 85	28529	solid
597	597	ColabFold Stop >= 85	28545	solid
598	598	ColabFold Stop >= 85	28561	solid
599	599	ColabFold Stop >= 85	28577	solid
600	600	ColabFold Stop >= 85	28593	solid
601	601	ColabFold Stop >= 85	28611	solid
602	602	ColabFold Stop >= 85	28633	solid
603	603	ColabFold Stop >= 85	28650	solid
604	604	ColabFold Stop >= 85	28665	solid
605	605	ColabFold Stop >= 85	28810	solid
606	606	ColabFold Stop >= 85	28959	solid
607	607	ColabFold Stop >= 85	28976	solid
608	608	ColabFold Stop >= 85	28993	solid
609	609	ColabFold Stop >= 85	29137	solid
610	610	ColabFold Stop >= 85	29153	solid
611	611	ColabFold Stop >= 85	29169	solid
612	612	ColabFold Stop >= 85	29313	solid
613	613	ColabFold Stop >= 85	29457	solid
614	614	ColabFold Stop >= 85	29601	solid
615	615	ColabFold Stop >= 85	29630	solid
616	616	ColabFold Stop >= 85	29647	solid
617	617	ColabFold Stop >= 85	29792	solid
618	618	ColabFold Stop >= 85	29935	solid
619	619	ColabFold Stop >= 85	29951	solid
620	620	ColabFold Stop >= 85	29966	solid
621	621	ColabFold Stop >= 85	29983	solid
622	622	ColabFold Stop >= 85	30064	solid
623	623	ColabFold Stop >= 85	30086	solid
624	624	ColabFold Stop >= 85	30229	solid
625	625	ColabFold Stop >= 85	30246	solid
626	626	ColabFold Stop >= 85	30262	solid
627	627	ColabFold Stop >= 85	30407	solid
628	628	ColabFold Stop >= 85	30423	solid
629	629	ColabFold Stop >= 85	30440	solid
630	630	ColabFold Stop >= 85	30458	solid
631	631	ColabFold Stop >= 85	30473	solid
632	632	ColabFold Stop >= 85	30489	solid
633	633	ColabFold Stop >= 85	30632	solid
634	634	ColabFold Stop >= 85	30777	solid
635	635	ColabFold Stop >= 85	30792	solid
636	636	ColabFold Stop >= 85	30809	solid
637	637	ColabFold Stop >= 85	30831	solid
638	638	ColabFold Stop >= 85	30921	solid
639	639	ColabFold Stop >= 85	30936	solid
640	640	ColabFold Stop >= 85	30981	solid
641	641	ColabFold Stop >= 85	31129	solid
642	642	ColabFold Stop >= 85	31145	solid
643	643	ColabFold Stop >= 85	31162	solid
644	644	ColabFold Stop >= 85	31178	solid
645	645	ColabFold Stop >= 85	31195	solid
646	646	ColabFold Stop >= 85	31212	solid
647	647	ColabFold Stop >= 85	31229	solid
648	648	ColabFold Stop >= 85	31372	solid
649	649	ColabFold Stop >= 85	31389	solid
650	650	ColabFold Stop >= 85	31406	solid
651	651	ColabFold Stop >= 85	31423	solid
652	652	ColabFold Stop >= 85	31440	solid
653	653	ColabFold Stop >= 85	31456	solid
654	654	ColabFold Stop >= 85	31472	solid
655	655	ColabFold Stop >= 85	31489	solid
656	656	ColabFold Stop >= 85	31631	solid
657	657	ColabFold Stop >= 85	31689	solid
658	658	ColabFold Stop >= 85	31833	solid
659	659	ColabFold Stop >= 85	31849	solid
660	660	ColabFold Stop >= 85	31865	solid
661	661	ColabFold Stop >= 85	31883	solid
662	662	ColabFold Stop >= 85	31906	solid
663	663	ColabFold Stop >= 85	31922	solid
664	664	ColabFold Stop >= 85	31938	solid
665	665	ColabFold Stop >= 85	31955	solid
666	666	ColabFold Stop >= 85	31971	solid
667	667	ColabFold Stop >= 85	32115	solid
668	668	ColabFold Stop >= 85	32131	solid
669	669	ColabFold Stop >= 85	32147	solid
670	670	ColabFold Stop >= 85	32170	solid
671	671	ColabFold Stop >= 85	32200	solid
672	672	ColabFold Stop >= 85	32216	solid
673	673	ColabFold Stop >= 85	32360	solid
674	674	ColabFold Stop >= 85	32381	solid
675	675	ColabFold Stop >= 85	32398	solid
676	676	ColabFold Stop >= 85	32414	solid
677	677	ColabFold Stop >= 85	32518	solid
678	678	ColabFold Stop >= 85	32689	solid
679	679	ColabFold Stop >= 85	32859	solid
680	680	ColabFold Stop >= 85	33027	solid
681	681	ColabFold Stop >= 85	33046	solid
682	682	ColabFold Stop >= 85	33218	solid
683	683	ColabFold Stop >= 85	33238	solid
684	684	ColabFold Stop >= 85	33257	solid
685	685	ColabFold Stop >= 85	33426	solid
686	686	ColabFold Stop >= 85	33444	solid
687	687	ColabFold Stop >= 85	33464	solid
688	688	ColabFold Stop >= 85	33482	solid
689	689	ColabFold Stop >= 85	33646	solid
690	690	ColabFold Stop >= 85	33666	solid
691	691	ColabFold Stop >= 85	33685	solid
692	692	ColabFold Stop >= 85	33704	solid
693	693	ColabFold Stop >= 85	33723	solid
694	694	ColabFold Stop >= 85	33891	solid
695	695	ColabFold Stop >= 85	33910	solid
696	696	ColabFold Stop >= 85	34079	solid
697	697	ColabFold Stop >= 85	34249	solid
698	698	ColabFold Stop >= 85	34267	solid
699	699	ColabFold Stop >= 85	34286	solid
700	700	ColabFold Stop >= 85	34305	solid
701	701	ColabFold Stop >= 85	34324	solid
702	702	ColabFold Stop >= 85	34492	solid
703	703	ColabFold Stop >= 85	34512	solid
704	704	ColabFold Stop >= 85	34530	solid
705	705	ColabFold Stop >= 85	34699	solid
706	706	ColabFold Stop >= 85	34717	solid
707	707	ColabFold Stop >= 85	34744	solid
708	708	ColabFold Stop >= 85	34770	solid
709	709	ColabFold Stop >= 85	34790	solid
710	710	ColabFold Stop >= 85	34816	solid
711	711	ColabFold Stop >= 85	34836	solid
712	712	ColabFold Stop >= 85	34854	solid
713	713	ColabFold Stop >= 85	35024	solid
714	714	ColabFold Stop >= 85	35043	solid
715	715	ColabFold Stop >= 85	35063	solid
716	716	ColabFold Stop >= 85	35083	solid
717	717	ColabFold Stop >= 85	35252	solid
718	718	ColabFold Stop >= 85	35420	solid
719	719	ColabFold Stop >= 85	35439	solid
720	720	ColabFold Stop >= 85	35458	solid
721	721	ColabFold Stop >= 85	35476	solid
722	722	ColabFold Stop >= 85	35495	solid
723	723	ColabFold Stop >= 85	35513	solid
724	724	ColabFold Stop >= 85	35680	solid
725	725	ColabFold Stop >= 85	35699	solid
726	726	ColabFold Stop >= 85	35719	solid
727	727	ColabFold Stop >= 85	35737	solid
728	728	ColabFold Stop >= 85	35756	solid
729	729	ColabFold Stop >= 85	35774	solid
730	730	ColabFold Stop >= 85	35793	solid
731	731	ColabFold Stop >= 85	35961	solid
732	732	ColabFold Stop >= 85	35980	solid
733	733	ColabFold Stop >= 85	35998	solid
734	734	ColabFold Stop >= 85	36016	solid
735	735	ColabFold Stop >= 85	36035	solid
736	736	ColabFold Stop >= 85	36062	solid
737	737	ColabFold Stop >= 85	36081	solid
738	738	ColabFold Stop >= 85	36115	solid
739	739	ColabFold Stop >= 85	36134	solid
740	740	ColabFold Stop >= 85	36153	solid
741	741	ColabFold Stop >= 85	36172	solid
742	742	ColabFold Stop >= 85	36190	solid
743	743	ColabFold Stop >= 85	36362	solid
744	744	ColabFold Stop >= 85	36535	solid
745	745	ColabFold Stop >= 85	36712	solid
746	746	ColabFold Stop >= 85	36887	solid
747	747	ColabFold Stop >= 85	36907	solid
748	748	ColabFold Stop >= 85	37079	solid
749	749	ColabFold Stop >= 85	37098	solid
750	750	ColabFold Stop >= 85	37118	solid
751	751	ColabFold Stop >= 85	37137	solid
752	752	ColabFold Stop >= 85	37155	solid
753	753	ColabFold Stop >= 85	37174	solid
754	754	ColabFold Stop >= 85	37193	solid
755	755	ColabFold Stop >= 85	37219	solid
756	756	ColabFold Stop >= 85	37247	solid
757	757	ColabFold Stop >= 85	37265	solid
758	758	ColabFold Stop >= 85	37283	solid
759	759	ColabFold Stop >= 85	37302	solid
760	760	ColabFold Stop >= 85	37321	solid
761	761	ColabFold Stop >= 85	37497	solid
762	762	ColabFold Stop >= 85	37671	solid
763	763	ColabFold Stop >= 85	37689	solid
764	764	ColabFold Stop >= 85	37709	solid
765	765	ColabFold Stop >= 85	37728	solid
766	766	ColabFold Stop >= 85	37746	solid
767	767	ColabFold Stop >= 85	37854	solid
768	768	ColabFold Stop >= 85	38051	solid
769	769	ColabFold Stop >= 85	38072	solid
770	770	ColabFold Stop >= 85	38095	solid
771	771	ColabFold Stop >= 85	38300	solid
772	772	ColabFold Stop >= 85	38321	solid
773	773	ColabFold Stop >= 85	38506	solid
774	774	ColabFold Stop >= 85	38530	solid
775	775	ColabFold Stop >= 85	38551	solid
776	776	ColabFold Stop >= 85	38612	solid
777	777	ColabFold Stop >= 85	38635	solid
778	778	ColabFold Stop >= 85	38657	solid
779	779	ColabFold Stop >= 85	38698	solid
780	780	ColabFold Stop >= 85	38738	solid
781	781	ColabFold Stop >= 85	38760	solid
782	782	ColabFold Stop >= 85	38782	solid
783	783	ColabFold Stop >= 85	38804	solid
784	784	ColabFold Stop >= 85	38825	solid
785	785	ColabFold Stop >= 85	38846	solid
786	786	ColabFold Stop >= 85	38868	solid
787	787	ColabFold Stop >= 85	38899	solid
788	788	ColabFold Stop >= 85	38920	solid
789	789	ColabFold Stop >= 85	39119	solid
790	790	ColabFold Stop >= 85	39160	solid
791	791	ColabFold Stop >= 85	39182	solid
792	792	ColabFold Stop >= 85	39384	solid
793	793	ColabFold Stop >= 85	39407	solid
794	794	ColabFold Stop >= 85	39429	solid
795	795	ColabFold Stop >= 85	39460	solid
796	796	ColabFold Stop >= 85	39482	solid
797	797	ColabFold Stop >= 85	39503	solid
798	798	ColabFold Stop >= 85	39525	solid
799	799	ColabFold Stop >= 85	39725	solid
800	800	ColabFold Stop >= 85	39747	solid
801	801	ColabFold Stop >= 85	39768	solid
802	802	ColabFold Stop >= 85	39790	solid
803	803	ColabFold Stop >= 85	39812	solid
804	804	ColabFold Stop >= 85	39833	solid
805	805	ColabFold Stop >= 85	39854	solid
806	806	ColabFold Stop >= 85	39877	solid
807	807	ColabFold Stop >= 85	39898	solid
808	808	ColabFold Stop >= 85	40095	solid
809	809	ColabFold Stop >= 85	40116	solid
810	810	ColabFold Stop >= 85	40138	solid
811	811	ColabFold Stop >= 85	40169	solid
812	812	ColabFold Stop >= 85	40365	solid
813	813	ColabFold Stop >= 85	40387	solid
814	814	ColabFold Stop >= 85	40409	solid
815	815	ColabFold Stop >= 85	40448	solid
816	816	ColabFold Stop >= 85	40470	solid
817	817	ColabFold Stop >= 85	40492	solid
818	818	ColabFold Stop >= 85	40515	solid
819	819	ColabFold Stop >= 85	40536	solid
820	820	ColabFold Stop >= 85	40558	solid
821	821	ColabFold Stop >= 85	40579	solid
822	822	ColabFold Stop >= 85	40775	solid
823	823	ColabFold Stop >= 85	40796	solid
824	824	ColabFold Stop >= 85	40818	solid
825	825	ColabFold Stop >= 85	40840	solid
826	826	ColabFold Stop >= 85	41037	solid
827	827	ColabFold Stop >= 85	41059	solid
828	828	ColabFold Stop >= 85	41081	solid
829	829	ColabFold Stop >= 85	41104	solid
830	830	ColabFold Stop >= 85	41124	solid
831	831	ColabFold Stop >= 85	41146	solid
832	832	ColabFold Stop >= 85	41168	solid
833	833	ColabFold Stop >= 85	41247	solid
834	834	ColabFold Stop >= 85	41268	solid
835	835	ColabFold Stop >= 85	41290	solid
836	836	ColabFold Stop >= 85	41311	solid
837	837	ColabFold Stop >= 85	41510	solid
838	838	ColabFold Stop >= 85	41539	solid
839	839	ColabFold Stop >= 85	41561	solid
840	840	ColabFold Stop >= 85	41583	solid
841	841	ColabFold Stop >= 85	41604	solid
842	842	ColabFold Stop >= 85	41625	solid
843	843	ColabFold Stop >= 85	41648	solid
844	844	ColabFold Stop >= 85	41669	solid
845	845	ColabFold Stop >= 85	41691	solid
846	846	ColabFold Stop >= 85	41722	solid
847	847	ColabFold Stop >= 85	41744	solid
848	848	ColabFold Stop >= 85	41765	solid
849	849	ColabFold Stop >= 85	41788	solid
850	850	ColabFold Stop >= 85	41821	solid
851	851	ColabFold Stop >= 85	41843	solid
852	852	ColabFold Stop >= 85	42040	solid
853	853	ColabFold Stop >= 85	42061	solid
854	854	ColabFold Stop >= 85	42082	solid
855	855	ColabFold Stop >= 85	42163	solid
856	856	ColabFold Stop >= 85	42184	solid
857	857	ColabFold Stop >= 85	42207	solid
858	858	ColabFold Stop >= 85	42228	solid
859	859	ColabFold Stop >= 85	42249	solid
860	860	ColabFold Stop >= 85	42271	solid
861	861	ColabFold Stop >= 85	42292	solid
862	862	ColabFold Stop >= 85	42313	solid
863	863	ColabFold Stop >= 85	42334	solid
864	864	ColabFold Stop >= 85	42355	solid
865	865	ColabFold Stop >= 85	42553	solid
866	866	ColabFold Stop >= 85	42750	solid
867	867	ColabFold Stop >= 85	42773	solid
868	868	ColabFold Stop >= 85	42794	solid
869	869	ColabFold Stop >= 85	42973	solid
870	870	ColabFold Stop >= 85	42995	solid
871	871	ColabFold Stop >= 85	43019	solid
872	872	ColabFold Stop >= 85	43040	solid
873	873	ColabFold Stop >= 85	43062	solid
874	874	ColabFold Stop >= 85	43258	solid
875	875	ColabFold Stop >= 85	43289	solid
876	876	ColabFold Stop >= 85	43485	solid
877	877	ColabFold Stop >= 85	43507	solid
878	878	ColabFold Stop >= 85	43528	solid
879	879	ColabFold Stop >= 85	43551	solid
880	880	ColabFold Stop >= 85	43573	solid
881	881	ColabFold Stop >= 85	43596	solid
882	882	ColabFold Stop >= 85	43792	solid
883	883	ColabFold Stop >= 85	43996	solid
884	884	ColabFold Stop >= 85	44103	solid
885	885	ColabFold Stop >= 85	44178	solid
886	886	ColabFold Stop >= 85	44415	solid
887	887	ColabFold Stop >= 85	44441	solid
888	888	ColabFold Stop >= 85	44471	solid
889	889	ColabFold Stop >= 85	44497	solid
890	890	ColabFold Stop >= 85	44734	solid
891	891	ColabFold Stop >= 85	44796	solid
892	892	ColabFold Stop >= 85	45036	solid
893	893	ColabFold Stop >= 85	45061	solid
894	894	ColabFold Stop >= 85	45087	solid
895	895	ColabFold Stop >= 85	45113	solid
896	896	ColabFold Stop >= 85	45160	solid
897	897	ColabFold Stop >= 85	45395	solid
898	898	ColabFold Stop >= 85	45420	solid
899	899	ColabFold Stop >= 85	45445	solid
900	900	ColabFold Stop >= 85	45681	solid
901	901	ColabFold Stop >= 85	45706	solid
902	902	ColabFold Stop >= 85	45942	solid
903	903	ColabFold Stop >= 85	45968	solid
904	904	ColabFold Stop >= 85	46202	solid
905	905	ColabFold Stop >= 85	46226	solid
906	906	ColabFold Stop >= 85	46461	solid
907	907	ColabFold Stop >= 85	46499	solid
908	908	ColabFold Stop >= 85	46527	solid
909	909	ColabFold Stop >= 85	46553	solid
910	910	ColabFold Stop >= 85	46579	solid
911	911	ColabFold Stop >= 85	46606	solid
912	912	ColabFold Stop >= 85	46632	solid
913	913	ColabFold Stop >= 85	46658	solid
914	914	ColabFold Stop >= 85	46684	solid
915	915	ColabFold Stop >= 85	46710	solid
916	916	ColabFold Stop >= 85	46736	solid
917	917	ColabFold Stop >= 85	46762	solid
918	918	ColabFold Stop >= 85	46996	solid
919	919	ColabFold Stop >= 85	47022	solid
920	920	ColabFold Stop >= 85	47047	solid
921	921	ColabFold Stop >= 85	47072	solid
922	922	ColabFold Stop >= 85	47096	solid
923	923	ColabFold Stop >= 85	47143	solid
924	924	ColabFold Stop >= 85	47181	solid
925	925	ColabFold Stop >= 85	47416	solid
926	926	ColabFold Stop >= 85	47442	solid
927	927	ColabFold Stop >= 85	47624	solid
928	928	ColabFold Stop >= 85	47650	solid
929	929	ColabFold Stop >= 85	47892	solid
930	930	ColabFold Stop >= 85	47917	solid
931	931	ColabFold Stop >= 85	47943	solid
932	932	ColabFold Stop >= 85	47991	solid
933	933	ColabFold Stop >= 85	48017	solid
934	934	ColabFold Stop >= 85	48044	solid
935	935	ColabFold Stop >= 85	48070	solid
936	936	ColabFold Stop >= 85	48096	solid
937	937	ColabFold Stop >= 85	48123	solid
938	938	ColabFold Stop >= 85	48148	solid
939	939	ColabFold Stop >= 85	48175	solid
940	940	ColabFold Stop >= 85	48211	solid
941	941	ColabFold Stop >= 85	48237	solid
942	942	ColabFold Stop >= 85	48262	solid
943	943	ColabFold Stop >= 85	48289	solid
944	944	ColabFold Stop >= 85	48314	solid
945	945	ColabFold Stop >= 85	48341	solid
946	946	ColabFold Stop >= 85	48366	solid
947	947	ColabFold Stop >= 85	48414	solid
948	948	ColabFold Stop >= 85	48651	solid
949	949	ColabFold Stop >= 85	48676	solid
950	950	ColabFold Stop >= 85	48702	solid
951	951	ColabFold Stop >= 85	48727	solid
952	952	ColabFold Stop >= 85	48753	solid
953	953	ColabFold Stop >= 85	48779	solid
954	954	ColabFold Stop >= 85	48805	solid
955	955	ColabFold Stop >= 85	48832	solid
956	956	ColabFold Stop >= 85	49071	solid
957	957	ColabFold Stop >= 85	49098	solid
958	958	ColabFold Stop >= 85	49135	solid
959	959	ColabFold Stop >= 85	49161	solid
960	960	ColabFold Stop >= 85	49186	solid
961	961	ColabFold Stop >= 85	49213	solid
962	962	ColabFold Stop >= 85	49238	solid
963	963	ColabFold Stop >= 85	49263	solid
964	964	ColabFold Stop >= 85	49288	solid
965	965	ColabFold Stop >= 85	49313	solid
966	966	ColabFold Stop >= 85	49349	solid
967	967	ColabFold Stop >= 85	49375	solid
968	968	ColabFold Stop >= 85	49402	solid
969	969	ColabFold Stop >= 85	49428	solid
970	970	ColabFold Stop >= 85	49453	solid
971	971	ColabFold Stop >= 85	49477	solid
972	972	ColabFold Stop >= 85	49503	solid
973	973	ColabFold Stop >= 85	49530	solid
974	974	ColabFold Stop >= 85	49556	solid
975	975	ColabFold Stop >= 85	49582	solid
976	976	ColabFold Stop >= 85	49607	solid
977	977	ColabFold Stop >= 85	49632	solid
978	978	ColabFold Stop >= 85	49657	solid
979	979	ColabFold Stop >= 85	49682	solid
980	980	ColabFold Stop >= 85	49708	solid
981	981	ColabFold Stop >= 85	49733	solid
982	982	ColabFold Stop >= 85	49760	solid
983	983	ColabFold Stop >= 85	49786	solid
984	984	ColabFold Stop >= 85	49813	solid
985	985	ColabFold Stop >= 85	49838	solid
986	986	ColabFold Stop >= 85	49865	solid
987	987	ColabFold Stop >= 85	50106	solid
988	988	ColabFold Stop >= 85	50131	solid
989	989	ColabFold Stop >= 85	50156	solid
990	990	ColabFold Stop >= 85	50181	solid
991	991	ColabFold Stop >= 85	50417	solid
992	992	ColabFold Stop >= 85	50443	solid
993	993	ColabFold Stop >= 85	50468	solid
994	994	ColabFold Stop >= 85	50494	solid
995	995	ColabFold Stop >= 85	50521	solid
996	996	ColabFold Stop >= 85	50568	solid
997	997	ColabFold Stop >= 85	50594	solid
998	998	ColabFold Stop >= 85	50620	solid
999	999	ColabFold Stop >= 85	50645	solid
1000	1000	ColabFold Stop >= 85	50672	solid
1001	1001	ColabFold Stop >= 85	50697	solid
1002	1002	ColabFold Stop >= 85	50733	solid
1003	1003	ColabFold Stop >= 85	50968	solid
1004	1004	ColabFold Stop >= 85	50995	solid
1005	1005	ColabFold Stop >= 85	51233	solid
1006	1006	ColabFold Stop >= 85	51351	solid
1007	1007	ColabFold Stop >= 85	51383	solid
1008	1008	ColabFold Stop >= 85	51414	solid
1009	1009	ColabFold Stop >= 85	51446	solid
1010	1010	ColabFold Stop >= 85	51478	solid
1011	1011	ColabFold Stop >= 85	51510	solid
1012	1012	ColabFold Stop >= 85	51543	solid
1013	1013	ColabFold Stop >= 85	51591	solid
1014	1014	ColabFold Stop >= 85	51621	solid
1015	1015	ColabFold Stop >= 85	51655	solid
1016	1016	ColabFold Stop >= 85	51686	solid
1017	1017	ColabFold Stop >= 85	51719	solid
1018	1018	ColabFold Stop >= 85	51751	solid
1019	1019	ColabFold Stop >= 85	51783	solid
1020	1020	ColabFold Stop >= 85	51813	solid
1021	1021	ColabFold Stop >= 85	51847	solid
1022	1022	ColabFold Stop >= 85	51879	solid
1023	1023	ColabFold Stop >= 85	51911	solid
1024	1024	ColabFold Stop >= 85	51944	solid
1025	1025	ColabFold Stop >= 85	51975	solid
1026	1026	ColabFold Stop >= 85	52006	solid
1027	1027	ColabFold Stop >= 85	52037	solid
1028	1028	ColabFold Stop >= 85	52068	solid
1029	1029	ColabFold Stop >= 85	52099	solid
1030	1030	ColabFold Stop >= 85	52131	solid
1031	1031	ColabFold Stop >= 85	52163	solid
1032	1032	ColabFold Stop >= 85	52194	solid
1033	1033	ColabFold Stop >= 85	52226	solid
1034	1034	ColabFold Stop >= 85	52257	solid
1035	1035	ColabFold Stop >= 85	52290	solid
1036	1036	ColabFold Stop >= 85	52321	solid
1037	1037	ColabFold Stop >= 85	52354	solid
1038	1038	ColabFold Stop >= 85	52387	solid
1039	1039	ColabFold Stop >= 85	52418	solid
1040	1040	ColabFold Stop >= 85	52451	solid
1041	1041	ColabFold Stop >= 85	52482	solid
1042	1042	ColabFold Stop >= 85	52513	solid
1043	1043	ColabFold Stop >= 85	52546	solid
1044	1044	ColabFold Stop >= 85	52580	solid
1045	1045	ColabFold Stop >= 85	52873	solid
1046	1046	ColabFold Stop >= 85	52906	solid
1047	1047	ColabFold Stop >= 85	52937	solid
1048	1048	ColabFold Stop >= 85	52970	solid
1049	1049	ColabFold Stop >= 85	53002	solid
1050	1050	ColabFold Stop >= 85	53034	solid
1051	1051	ColabFold Stop >= 85	53066	solid
1052	1052	ColabFold Stop >= 85	53301	solid
1053	1053	ColabFold Stop >= 85	53331	solid
1054	1054	ColabFold Stop >= 85	53362	solid
1055	1055	ColabFold Stop >= 85	53654	solid
1056	1056	ColabFold Stop >= 85	53692	solid
1057	1057	ColabFold Stop >= 85	53723	solid
1058	1058	ColabFold Stop >= 85	53815	solid
1059	1059	ColabFold Stop >= 85	54111	solid
1060	1060	ColabFold Stop >= 85	54145	solid
1061	1061	ColabFold Stop >= 85	54178	solid
1062	1062	ColabFold Stop >= 85	54212	solid
1063	1063	ColabFold Stop >= 85	54243	solid
1064	1064	ColabFold Stop >= 85	54274	solid
1065	1065	ColabFold Stop >= 85	54308	solid
1066	1066	ColabFold Stop >= 85	54341	solid
1067	1067	ColabFold Stop >= 85	54373	solid
1068	1068	ColabFold Stop >= 85	54406	solid
1069	1069	ColabFold Stop >= 85	54437	solid
1070	1070	ColabFold Stop >= 85	54469	solid
1071	1071	ColabFold Stop >= 85	54503	solid
1072	1072	ColabFold Stop >= 85	54534	solid
1073	1073	ColabFold Stop >= 85	54565	solid
1074	1074	ColabFold Stop >= 85	54596	solid
1075	1075	ColabFold Stop >= 85	54628	solid
1076	1076	ColabFold Stop >= 85	54661	solid
1077	1077	ColabFold Stop >= 85	54955	solid
1078	1078	ColabFold Stop >= 85	54986	solid
1079	1079	ColabFold Stop >= 85	55019	solid
1080	1080	ColabFold Stop >= 85	55052	solid
1081	1081	ColabFold Stop >= 85	55085	solid
1082	1082	ColabFold Stop >= 85	55118	solid
1083	1083	ColabFold Stop >= 85	55150	solid
1084	1084	ColabFold Stop >= 85	55182	solid
1085	1085	ColabFold Stop >= 85	55214	solid
1086	1086	ColabFold Stop >= 85	55247	solid
1087	1087	ColabFold Stop >= 85	55540	solid
1088	1088	ColabFold Stop >= 85	55572	solid
1089	1089	ColabFold Stop >= 85	55661	solid
1090	1090	ColabFold Stop >= 85	55693	solid
1091	1091	ColabFold Stop >= 85	55724	solid
1092	1092	ColabFold Stop >= 85	55757	solid
1093	1093	ColabFold Stop >= 85	55789	solid
1094	1094	ColabFold Stop >= 85	55822	solid
1095	1095	ColabFold Stop >= 85	55853	solid
1096	1096	ColabFold Stop >= 85	55886	solid
1097	1097	ColabFold Stop >= 85	55919	solid
1098	1098	ColabFold Stop >= 85	55953	solid
1099	1099	ColabFold Stop >= 85	55985	solid
1100	1100	ColabFold Stop >= 85	56016	solid
1101	1101	ColabFold Stop >= 85	56049	solid
1102	1102	ColabFold Stop >= 85	56082	solid
1103	1103	ColabFold Stop >= 85	56203	solid
1104	1104	ColabFold Stop >= 85	56242	solid
1105	1105	ColabFold Stop >= 85	56278	solid
1106	1106	ColabFold Stop >= 85	56315	solid
1107	1107	ColabFold Stop >= 85	56353	solid
1108	1108	ColabFold Stop >= 85	56699	solid
1109	1109	ColabFold Stop >= 85	56735	solid
1110	1110	ColabFold Stop >= 85	56773	solid
1111	1111	ColabFold Stop >= 85	56809	solid
1112	1112	ColabFold Stop >= 85	56845	solid
1113	1113	ColabFold Stop >= 85	56883	solid
1114	1114	ColabFold Stop >= 85	56920	solid
1115	1115	ColabFold Stop >= 85	56956	solid
1116	1116	ColabFold Stop >= 85	56994	solid
1117	1117	ColabFold Stop >= 85	57033	solid
1118	1118	ColabFold Stop >= 85	57070	solid
1119	1119	ColabFold Stop >= 85	57107	solid
1120	1120	ColabFold Stop >= 85	57145	solid
1121	1121	ColabFold Stop >= 85	57180	solid
1122	1122	ColabFold Stop >= 85	57217	solid
1123	1123	ColabFold Stop >= 85	57253	solid
1124	1124	ColabFold Stop >= 85	57290	solid
1125	1125	ColabFold Stop >= 85	57328	solid
1126	1126	ColabFold Stop >= 85	57365	solid
1127	1127	ColabFold Stop >= 85	57400	solid
1128	1128	ColabFold Stop >= 85	57452	solid
1129	1129	ColabFold Stop >= 85	57498	solid
1130	1130	ColabFold Stop >= 85	57537	solid
1131	1131	ColabFold Stop >= 85	57574	solid
1132	1132	ColabFold Stop >= 85	57612	solid
1133	1133	ColabFold Stop >= 85	57649	solid
1134	1134	ColabFold Stop >= 85	57686	solid
1135	1135	ColabFold Stop >= 85	57722	solid
1136	1136	ColabFold Stop >= 85	58066	solid
1137	1137	ColabFold Stop >= 85	58409	solid
1138	1138	ColabFold Stop >= 85	58444	solid
1139	1139	ColabFold Stop >= 85	58481	solid
1140	1140	ColabFold Stop >= 85	58520	solid
1141	1141	ColabFold Stop >= 85	58556	solid
1142	1142	ColabFold Stop >= 85	58904	solid
1143	1143	ColabFold Stop >= 85	58940	solid
1144	1144	ColabFold Stop >= 85	58978	solid
1145	1145	ColabFold Stop >= 85	59015	solid
1146	1146	ColabFold Stop >= 85	59053	solid
1147	1147	ColabFold Stop >= 85	59090	solid
1148	1148	ColabFold Stop >= 85	59431	solid
1149	1149	ColabFold Stop >= 85	59484	solid
1150	1150	ColabFold Stop >= 85	59522	solid
1151	1151	ColabFold Stop >= 85	59559	solid
1152	1152	ColabFold Stop >= 85	59595	solid
1153	1153	ColabFold Stop >= 85	59633	solid
1154	1154	ColabFold Stop >= 85	59672	solid
1155	1155	ColabFold Stop >= 85	59707	solid
1156	1156	ColabFold Stop >= 85	59744	solid
1157	1157	ColabFold Stop >= 85	59782	solid
1158	1158	ColabFold Stop >= 85	59820	solid
1159	1159	ColabFold Stop >= 85	59858	solid
1160	1160	ColabFold Stop >= 85	59896	solid
1161	1161	ColabFold Stop >= 85	59933	solid
1162	1162	ColabFold Stop >= 85	59970	solid
1163	1163	ColabFold Stop >= 85	60006	solid
1164	1164	ColabFold Stop >= 85	60042	solid
1165	1165	ColabFold Stop >= 85	60078	solid
1166	1166	ColabFold Stop >= 85	60249	solid
1167	1167	ColabFold Stop >= 85	60285	solid
1168	1168	ColabFold Stop >= 85	60321	solid
1169	1169	ColabFold Stop >= 85	60357	solid
1170	1170	ColabFold Stop >= 85	60394	solid
1171	1171	ColabFold Stop >= 85	60430	solid
1172	1172	ColabFold Stop >= 85	60465	solid
1173	1173	ColabFold Stop >= 85	60504	solid
1174	1174	ColabFold Stop >= 85	60542	solid
1175	1175	ColabFold Stop >= 85	60579	solid
1176	1176	ColabFold Stop >= 85	60615	solid
1177	1177	ColabFold Stop >= 85	60652	solid
1178	1178	ColabFold Stop >= 85	60690	solid
1179	1179	ColabFold Stop >= 85	60727	solid
1180	1180	ColabFold Stop >= 85	61068	solid
1181	1181	ColabFold Stop >= 85	61103	solid
1182	1182	ColabFold Stop >= 85	61139	solid
1183	1183	ColabFold Stop >= 85	61175	solid
1184	1184	ColabFold Stop >= 85	61210	solid
1185	1185	ColabFold Stop >= 85	61247	solid
1186	1186	ColabFold Stop >= 85	61283	solid
1187	1187	ColabFold Stop >= 85	61327	solid
1188	1188	ColabFold Stop >= 85	61534	solid
1189	1189	ColabFold Stop >= 85	61572	solid
1190	1190	ColabFold Stop >= 85	61609	solid
1191	1191	ColabFold Stop >= 85	61648	solid
1192	1192	ColabFold Stop >= 85	61685	solid
1193	1193	ColabFold Stop >= 85	62028	solid
1194	1194	ColabFold Stop >= 85	62098	solid
1195	1195	ColabFold Stop >= 85	62135	solid
1196	1196	ColabFold Stop >= 85	62173	solid
1197	1197	ColabFold Stop >= 85	62209	solid
1198	1198	ColabFold Stop >= 85	62244	solid
1199	1199	ColabFold Stop >= 85	62282	solid
1200	1200	ColabFold Stop >= 85	62318	solid
1201	1201	ColabFold Stop >= 85	62355	solid
1202	1202	ColabFold Stop >= 85	62391	solid
1203	1203	ColabFold Stop >= 85	62427	solid
1204	1204	ColabFold Stop >= 85	62566	solid
1205	1205	ColabFold Stop >= 85	62603	solid
1206	1206	ColabFold Stop >= 85	62736	solid
1207	1207	ColabFold Stop >= 85	62779	solid
1208	1208	ColabFold Stop >= 85	62840	solid
1209	1209	ColabFold Stop >= 85	62920	solid
1210	1210	ColabFold Stop >= 85	62962	solid
1211	1211	ColabFold Stop >= 85	63005	solid
1212	1212	ColabFold Stop >= 85	63047	solid
1213	1213	ColabFold Stop >= 85	63088	solid
1214	1214	ColabFold Stop >= 85	63133	solid
1215	1215	ColabFold Stop >= 85	63176	solid
1216	1216	ColabFold Stop >= 85	63219	solid
1217	1217	ColabFold Stop >= 85	63261	solid
1218	1218	ColabFold Stop >= 85	63304	solid
1219	1219	ColabFold Stop >= 85	63348	solid
1220	1220	ColabFold Stop >= 85	63391	solid
1221	1221	ColabFold Stop >= 85	63433	solid
1222	1222	ColabFold Stop >= 85	63477	solid
1223	1223	ColabFold Stop >= 85	63520	solid
1224	1224	ColabFold Stop >= 85	63563	solid
1225	1225	ColabFold Stop >= 85	63605	solid
1226	1226	ColabFold Stop >= 85	63649	solid
1227	1227	ColabFold Stop >= 85	63693	solid
1228	1228	ColabFold Stop >= 85	64096	solid
1229	1229	ColabFold Stop >= 85	64138	solid
1230	1230	ColabFold Stop >= 85	64182	solid
1231	1231	ColabFold Stop >= 85	64223	solid
1232	1232	ColabFold Stop >= 85	64268	solid
1233	1233	ColabFold Stop >= 85	64312	solid
1234	1234	ColabFold Stop >= 85	64357	solid
1235	1235	ColabFold Stop >= 85	64418	solid
1236	1236	ColabFold Stop >= 85	64817	solid
1237	1237	ColabFold Stop >= 85	64860	solid
1238	1238	ColabFold Stop >= 85	64903	solid
1239	1239	ColabFold Stop >= 85	64945	solid
1240	1240	ColabFold Stop >= 85	64987	solid
1241	1241	ColabFold Stop >= 85	65386	solid
1242	1242	ColabFold Stop >= 85	65428	solid
1243	1243	ColabFold Stop >= 85	65473	solid
1244	1244	ColabFold Stop >= 85	65517	solid
1245	1245	ColabFold Stop >= 85	65562	solid
1246	1246	ColabFold Stop >= 85	65604	solid
1247	1247	ColabFold Stop >= 85	65647	solid
1248	1248	ColabFold Stop >= 85	65707	solid
1249	1249	ColabFold Stop >= 85	65749	solid
1250	1250	ColabFold Stop >= 85	65792	solid
1251	1251	ColabFold Stop >= 85	65834	solid
1252	1252	ColabFold Stop >= 85	65879	solid
1253	1253	ColabFold Stop >= 85	65921	solid
1254	1254	ColabFold Stop >= 85	66324	solid
1255	1255	ColabFold Stop >= 85	66366	solid
1256	1256	ColabFold Stop >= 85	66446	solid
1257	1257	ColabFold Stop >= 85	66489	solid
1258	1258	ColabFold Stop >= 85	66530	solid
1259	1259	ColabFold Stop >= 85	66573	solid
1260	1260	ColabFold Stop >= 85	66654	solid
1261	1261	ColabFold Stop >= 85	66698	solid
1262	1262	ColabFold Stop >= 85	66740	solid
1263	1263	ColabFold Stop >= 85	66782	solid
1264	1264	ColabFold Stop >= 85	66824	solid
1265	1265	ColabFold Stop >= 85	66869	solid
1266	1266	ColabFold Stop >= 85	66920	solid
1267	1267	ColabFold Stop >= 85	67322	solid
1268	1268	ColabFold Stop >= 85	67364	solid
1269	1269	ColabFold Stop >= 85	67768	solid
1270	1270	ColabFold Stop >= 85	67811	solid
1271	1271	ColabFold Stop >= 85	67854	solid
1272	1272	ColabFold Stop >= 85	67898	solid
1273	1273	ColabFold Stop >= 85	68298	solid
1274	1274	ColabFold Stop >= 85	68340	solid
1275	1275	ColabFold Stop >= 85	68385	solid
1276	1276	ColabFold Stop >= 85	68428	solid
1277	1277	ColabFold Stop >= 85	68474	solid
1278	1278	ColabFold Stop >= 85	68517	solid
1279	1279	ColabFold Stop >= 85	68559	solid
1280	1280	ColabFold Stop >= 85	68602	solid
1281	1281	ColabFold Stop >= 85	69004	solid
1282	1282	ColabFold Stop >= 85	69085	solid
1283	1283	ColabFold Stop >= 85	69126	solid
1284	1284	ColabFold Stop >= 85	69169	solid
1285	1285	ColabFold Stop >= 85	69211	solid
1286	1286	ColabFold Stop >= 85	69255	solid
1287	1287	ColabFold Stop >= 85	69300	solid
1288	1288	ColabFold Stop >= 85	69344	solid
1289	1289	ColabFold Stop >= 85	69387	solid
1290	1290	ColabFold Stop >= 85	69794	solid
1291	1291	ColabFold Stop >= 85	69836	solid
1292	1292	ColabFold Stop >= 85	69880	solid
1293	1293	ColabFold Stop >= 85	69926	solid
1294	1294	ColabFold Stop >= 85	69969	solid
1295	1295	ColabFold Stop >= 85	70011	solid
1296	1296	ColabFold Stop >= 85	70072	solid
1297	1297	ColabFold Stop >= 85	70113	solid
1298	1298	ColabFold Stop >= 85	70157	solid
1299	1299	ColabFold Stop >= 85	70199	solid
1300	1300	ColabFold Stop >= 85	70242	solid
1301	1301	ColabFold Stop >= 85	70284	solid
1302	1302	ColabFold Stop >= 85	70328	solid
1303	1303	ColabFold Stop >= 85	70728	solid
1304	1304	ColabFold Stop >= 85	70771	solid
1305	1305	ColabFold Stop >= 85	70813	solid
1306	1306	ColabFold Stop >= 85	71214	solid
1307	1307	ColabFold Stop >= 85	71256	solid
1308	1308	ColabFold Stop >= 85	71336	solid
1309	1309	ColabFold Stop >= 85	71377	solid
1310	1310	ColabFold Stop >= 85	71421	solid
1311	1311	ColabFold Stop >= 85	71622	solid
1312	1312	ColabFold Stop >= 85	71667	solid
1313	1313	ColabFold Stop >= 85	71708	solid
1314	1314	ColabFold Stop >= 85	71752	solid
1315	1315	ColabFold Stop >= 85	71875	solid
1316	1316	ColabFold Stop >= 85	72020	solid
1317	1317	ColabFold Stop >= 85	72069	solid
1318	1318	ColabFold Stop >= 85	72120	solid
1319	1319	ColabFold Stop >= 85	72192	solid
1320	1320	ColabFold Stop >= 85	72243	solid
1321	1321	ColabFold Stop >= 85	72294	solid
1322	1322	ColabFold Stop >= 85	72343	solid
1323	1323	ColabFold Stop >= 85	72394	solid
1324	1324	ColabFold Stop >= 85	72466	solid
1325	1325	ColabFold Stop >= 85	72518	solid
1326	1326	ColabFold Stop >= 85	72567	solid
1327	1327	ColabFold Stop >= 85	72618	solid
1328	1328	ColabFold Stop >= 85	72668	solid
1329	1329	ColabFold Stop >= 85	72717	solid
1330	1330	ColabFold Stop >= 85	72769	solid
1331	1331	ColabFold Stop >= 85	72819	solid
1332	1332	ColabFold Stop >= 85	72869	solid
1333	1333	ColabFold Stop >= 85	72918	solid
1334	1334	ColabFold Stop >= 85	72967	solid
1335	1335	ColabFold Stop >= 85	73018	solid
1336	1336	ColabFold Stop >= 85	73067	solid
1337	1337	ColabFold Stop >= 85	73116	solid
1338	1338	ColabFold Stop >= 85	73168	solid
1339	1339	ColabFold Stop >= 85	73220	solid
1340	1340	ColabFold Stop >= 85	73269	solid
1341	1341	ColabFold Stop >= 85	73342	solid
1342	1342	ColabFold Stop >= 85	73393	solid
1343	1343	ColabFold Stop >= 85	73443	solid
1344	1344	ColabFold Stop >= 85	73492	solid
1345	1345	ColabFold Stop >= 85	73541	solid
1346	1346	ColabFold Stop >= 85	73599	solid
1347	1347	ColabFold Stop >= 85	73648	solid
1348	1348	ColabFold Stop >= 85	74122	solid
1349	1349	ColabFold Stop >= 85	74596	solid
1350	1350	ColabFold Stop >= 85	75071	solid
1351	1351	ColabFold Stop >= 85	75120	solid
1352	1352	ColabFold Stop >= 85	75172	solid
1353	1353	ColabFold Stop >= 85	75222	solid
1354	1354	ColabFold Stop >= 85	75274	solid
1355	1355	ColabFold Stop >= 85	75327	solid
1356	1356	ColabFold Stop >= 85	75378	solid
1357	1357	ColabFold Stop >= 85	75428	solid
1358	1358	ColabFold Stop >= 85	75479	solid
1359	1359	ColabFold Stop >= 85	75530	solid
1360	1360	ColabFold Stop >= 85	75578	solid
1361	1361	ColabFold Stop >= 85	75627	solid
1362	1362	ColabFold Stop >= 85	75678	solid
1363	1363	ColabFold Stop >= 85	76161	solid
1364	1364	ColabFold Stop >= 85	76210	solid
1365	1365	ColabFold Stop >= 85	76261	solid
1366	1366	ColabFold Stop >= 85	76311	solid
1367	1367	ColabFold Stop >= 85	76361	solid
1368	1368	ColabFold Stop >= 85	76411	solid
1369	1369	ColabFold Stop >= 85	76486	solid
1370	1370	ColabFold Stop >= 85	76536	solid
1371	1371	ColabFold Stop >= 85	76585	solid
1372	1372	ColabFold Stop >= 85	76634	solid
1373	1373	ColabFold Stop >= 85	77105	solid
1374	1374	ColabFold Stop >= 85	77574	solid
1375	1375	ColabFold Stop >= 85	77623	solid
1376	1376	ColabFold Stop >= 85	78093	solid
1377	1377	ColabFold Stop >= 85	78142	solid
1378	1378	ColabFold Stop >= 85	78194	solid
1379	1379	ColabFold Stop >= 85	78243	solid
1380	1380	ColabFold Stop >= 85	78314	solid
1381	1381	ColabFold Stop >= 85	78784	solid
1382	1382	ColabFold Stop >= 85	79254	solid
1383	1383	ColabFold Stop >= 85	79303	solid
1384	1384	ColabFold Stop >= 85	79353	solid
1385	1385	ColabFold Stop >= 85	79402	solid
1386	1386	ColabFold Stop >= 85	79454	solid
1387	1387	ColabFold Stop >= 85	79506	solid
1388	1388	ColabFold Stop >= 85	79744	solid
1389	1389	ColabFold Stop >= 85	79794	solid
1390	1390	ColabFold Stop >= 85	79845	solid
1391	1391	ColabFold Stop >= 85	79893	solid
1392	1392	ColabFold Stop >= 85	79944	solid
1393	1393	ColabFold Stop >= 85	80437	solid
1394	1394	ColabFold Stop >= 85	80487	solid
1395	1395	ColabFold Stop >= 85	80538	solid
1396	1396	ColabFold Stop >= 85	80589	solid
1397	1397	ColabFold Stop >= 85	80638	solid
1398	1398	ColabFold Stop >= 85	80687	solid
1399	1399	ColabFold Stop >= 85	80739	solid
1400	1400	ColabFold Stop >= 85	80789	solid
1401	1401	ColabFold Stop >= 85	81263	solid
1402	1402	ColabFold Stop >= 85	81312	solid
1403	1403	ColabFold Stop >= 85	81550	solid
1404	1404	ColabFold Stop >= 85	81835	solid
1405	1405	ColabFold Stop >= 85	81886	solid
1406	1406	ColabFold Stop >= 85	81936	solid
1407	1407	ColabFold Stop >= 85	81987	solid
1408	1408	ColabFold Stop >= 85	82039	solid
1409	1409	ColabFold Stop >= 85	82088	solid
1410	1410	ColabFold Stop >= 85	82138	solid
1411	1411	ColabFold Stop >= 85	82189	solid
1412	1412	ColabFold Stop >= 85	82239	solid
1413	1413	ColabFold Stop >= 85	82289	solid
1414	1414	ColabFold Stop >= 85	82340	solid
1415	1415	ColabFold Stop >= 85	82391	solid
1416	1416	ColabFold Stop >= 85	82440	solid
1417	1417	ColabFold Stop >= 85	82492	solid
1418	1418	ColabFold Stop >= 85	82540	solid
1419	1419	ColabFold Stop >= 85	82591	solid
1420	1420	ColabFold Stop >= 85	82642	solid
1421	1421	ColabFold Stop >= 85	82693	solid
1422	1422	ColabFold Stop >= 85	82743	solid
1423	1423	ColabFold Stop >= 85	82792	solid
1424	1424	ColabFold Stop >= 85	82841	solid
1425	1425	ColabFold Stop >= 85	83320	solid
1426	1426	ColabFold Stop >= 85	83796	solid
1427	1427	ColabFold Stop >= 85	83847	solid
1428	1428	ColabFold Stop >= 85	83897	solid
1429	1429	ColabFold Stop >= 85	83946	solid
1430	1430	ColabFold Stop >= 85	83997	solid
1431	1431	ColabFold Stop >= 85	84049	solid
1432	1432	ColabFold Stop >= 85	84200	solid
1433	1433	ColabFold Stop >= 85	84262	solid
1434	1434	ColabFold Stop >= 85	84323	solid
1435	1435	ColabFold Stop >= 85	84413	solid
1436	1436	ColabFold Stop >= 85	84500	solid
1437	1437	ColabFold Stop >= 85	85076	solid
1438	1438	ColabFold Stop >= 85	85137	solid
1439	1439	ColabFold Stop >= 85	85196	solid
1440	1440	ColabFold Stop >= 85	85261	solid
1441	1441	ColabFold Stop >= 85	85322	solid
1442	1442	ColabFold Stop >= 85	85382	solid
1443	1443	ColabFold Stop >= 85	85442	solid
1444	1444	ColabFold Stop >= 85	85502	solid
1445	1445	ColabFold Stop >= 85	85618	solid
1446	1446	ColabFold Stop >= 85	85680	solid
1447	1447	ColabFold Stop >= 85	85743	solid
1448	1448	ColabFold Stop >= 85	85804	solid
1449	1449	ColabFold Stop >= 85	85865	solid
1450	1450	ColabFold Stop >= 85	86441	solid
1451	1451	ColabFold Stop >= 85	86503	solid
1452	1452	ColabFold Stop >= 85	86566	solid
1453	1453	ColabFold Stop >= 85	86628	solid
1454	1454	ColabFold Stop >= 85	86717	solid
1455	1455	ColabFold Stop >= 85	86779	solid
1456	1456	ColabFold Stop >= 85	87359	solid
1457	1457	ColabFold Stop >= 85	87419	solid
1458	1458	ColabFold Stop >= 85	87478	solid
1459	1459	ColabFold Stop >= 85	87541	solid
1460	1460	ColabFold Stop >= 85	87600	solid
1461	1461	ColabFold Stop >= 85	87668	solid
1462	1462	ColabFold Stop >= 85	87731	solid
1463	1463	ColabFold Stop >= 85	87794	solid
1464	1464	ColabFold Stop >= 85	87854	solid
1465	1465	ColabFold Stop >= 85	87914	solid
1466	1466	ColabFold Stop >= 85	87977	solid
1467	1467	ColabFold Stop >= 85	88561	solid
1468	1468	ColabFold Stop >= 85	88624	solid
1469	1469	ColabFold Stop >= 85	88684	solid
1470	1470	ColabFold Stop >= 85	89280	solid
1471	1471	ColabFold Stop >= 85	89368	solid
1472	1472	ColabFold Stop >= 85	89429	solid
1473	1473	ColabFold Stop >= 85	89489	solid
1474	1474	ColabFold Stop >= 85	89553	solid
1475	1475	ColabFold Stop >= 85	89615	solid
1476	1476	ColabFold Stop >= 85	89703	solid
1477	1477	ColabFold Stop >= 85	90278	solid
1478	1478	ColabFold Stop >= 85	90338	solid
1479	1479	ColabFold Stop >= 85	90541	solid
1480	1480	ColabFold Stop >= 85	90602	solid
1481	1481	ColabFold Stop >= 85	90661	solid
1482	1482	ColabFold Stop >= 85	90720	solid
1483	1483	ColabFold Stop >= 85	90783	solid
1484	1484	ColabFold Stop >= 85	91356	solid
1485	1485	ColabFold Stop >= 85	91418	solid
1486	1486	ColabFold Stop >= 85	91478	solid
1487	1487	ColabFold Stop >= 85	91539	solid
1488	1488	ColabFold Stop >= 85	91601	solid
1489	1489	ColabFold Stop >= 85	91662	solid
1490	1490	ColabFold Stop >= 85	91724	solid
1491	1491	ColabFold Stop >= 85	92297	solid
1492	1492	ColabFold Stop >= 85	92357	solid
1493	1493	ColabFold Stop >= 85	92419	solid
1494	1494	ColabFold Stop >= 85	92479	solid
1495	1495	ColabFold Stop >= 85	92542	solid
1496	1496	ColabFold Stop >= 85	93116	solid
1497	1497	ColabFold Stop >= 85	93179	solid
1498	1498	ColabFold Stop >= 85	93241	solid
1499	1499	ColabFold Stop >= 85	93304	solid
1500	1500	ColabFold Stop >= 85	93365	solid
1501	1501	ColabFold Stop >= 85	93426	solid
1502	1502	ColabFold Stop >= 85	93486	solid
1503	1503	ColabFold Stop >= 85	94071	solid
1504	1504	ColabFold Stop >= 85	94131	solid
1505	1505	ColabFold Stop >= 85	94190	solid
1506	1506	ColabFold Stop >= 85	94250	solid
1507	1507	ColabFold Stop >= 85	94311	solid
1508	1508	ColabFold Stop >= 85	94373	solid
1509	1509	ColabFold Stop >= 85	94438	solid
1510	1510	ColabFold Stop >= 85	94509	solid
1511	1511	ColabFold Stop >= 85	95089	solid
1512	1512	ColabFold Stop >= 85	95152	solid
1513	1513	ColabFold Stop >= 85	95214	solid
1514	1514	ColabFold Stop >= 85	95275	solid
1515	1515	ColabFold Stop >= 85	95336	solid
1516	1516	ColabFold Stop >= 85	95400	solid
1517	1517	ColabFold Stop >= 85	95974	solid
1518	1518	ColabFold Stop >= 85	96035	solid
1519	1519	ColabFold Stop >= 85	96096	solid
1520	1520	ColabFold Stop >= 85	96156	solid
1521	1521	ColabFold Stop >= 85	96219	solid
1522	1522	ColabFold Stop >= 85	96281	solid
1523	1523	ColabFold Stop >= 85	96346	solid
1524	1524	ColabFold Stop >= 85	96407	solid
1525	1525	ColabFold Stop >= 85	96468	solid
1526	1526	ColabFold Stop >= 85	96530	solid
1527	1527	ColabFold Stop >= 85	96594	solid
1528	1528	ColabFold Stop >= 85	96656	solid
1529	1529	ColabFold Stop >= 85	97254	solid
1530	1530	ColabFold Stop >= 85	97315	solid
1531	1531	ColabFold Stop >= 85	97376	solid
1532	1532	ColabFold Stop >= 85	97436	solid
1533	1533	ColabFold Stop >= 85	98008	solid
1534	1534	ColabFold Stop >= 85	98069	solid
1535	1535	ColabFold Stop >= 85	98128	solid
1536	1536	ColabFold Stop >= 85	98291	solid
1537	1537	ColabFold Stop >= 85	98366	solid
1538	1538	ColabFold Stop >= 85	98439	solid
1539	1539	ColabFold Stop >= 85	98512	solid
1540	1540	ColabFold Stop >= 85	98587	solid
1541	1541	ColabFold Stop >= 85	98731	solid
1542	1542	ColabFold Stop >= 85	99421	solid
1543	1543	ColabFold Stop >= 85	99495	solid
1544	1544	ColabFold Stop >= 85	99570	solid
1545	1545	ColabFold Stop >= 85	100259	solid
1546	1546	ColabFold Stop >= 85	100468	solid
1547	1547	ColabFold Stop >= 85	100541	solid
1548	1548	ColabFold Stop >= 85	100646	solid
1549	1549	ColabFold Stop >= 85	100719	solid
1550	1550	ColabFold Stop >= 85	101408	solid
1551	1551	ColabFold Stop >= 85	101482	solid
1552	1552	ColabFold Stop >= 85	101556	solid
1553	1553	ColabFold Stop >= 85	101629	solid
1554	1554	ColabFold Stop >= 85	101701	solid
1555	1555	ColabFold Stop >= 85	101775	solid
1556	1556	ColabFold Stop >= 85	101846	solid
1557	1557	ColabFold Stop >= 85	102534	solid
1558	1558	ColabFold Stop >= 85	102606	solid
1559	1559	ColabFold Stop >= 85	102680	solid
1560	1560	ColabFold Stop >= 85	102754	solid
1561	1561	ColabFold Stop >= 85	102827	solid
1562	1562	ColabFold Stop >= 85	102898	solid
1563	1563	ColabFold Stop >= 85	102971	solid
1564	1564	ColabFold Stop >= 85	103042	solid
1565	1565	ColabFold Stop >= 85	103114	solid
1566	1566	ColabFold Stop >= 85	103185	solid
1567	1567	ColabFold Stop >= 85	103891	solid
1568	1568	ColabFold Stop >= 85	103964	solid
1569	1569	ColabFold Stop >= 85	104038	solid
1570	1570	ColabFold Stop >= 85	104109	solid
1571	1571	ColabFold Stop >= 85	104192	solid
1572	1572	ColabFold Stop >= 85	104265	solid
1573	1573	ColabFold Stop >= 85	104340	solid
1574	1574	ColabFold Stop >= 85	104412	solid
1575	1575	ColabFold Stop >= 85	104487	solid
1576	1576	ColabFold Stop >= 85	104561	solid
1577	1577	ColabFold Stop >= 85	104770	solid
1578	1578	ColabFold Stop >= 85	104841	solid
1579	1579	ColabFold Stop >= 85	104915	solid
1580	1580	ColabFold Stop >= 85	104989	solid
1581	1581	ColabFold Stop >= 85	105060	solid
1582	1582	ColabFold Stop >= 85	105132	solid
1583	1583	ColabFold Stop >= 85	105204	solid
1584	1584	ColabFold Stop >= 85	105279	solid
1585	1585	ColabFold Stop >= 85	105968	solid
1586	1586	ColabFold Stop >= 85	106040	solid
1587	1587	ColabFold Stop >= 85	106738	solid
1588	1588	ColabFold Stop >= 85	106814	solid
1589	1589	ColabFold Stop >= 85	106890	solid
1590	1590	ColabFold Stop >= 85	106966	solid
1591	1591	ColabFold Stop >= 85	107036	solid
1592	1592	ColabFold Stop >= 85	107112	solid
1593	1593	ColabFold Stop >= 85	107185	solid
1594	1594	ColabFold Stop >= 85	107258	solid
1595	1595	ColabFold Stop >= 85	107435	solid
1596	1596	ColabFold Stop >= 85	107521	solid
1597	1597	ColabFold Stop >= 85	107607	solid
1598	1598	ColabFold Stop >= 85	107691	solid
1599	1599	ColabFold Stop >= 85	107781	solid
1600	1600	ColabFold Stop >= 85	107868	solid
1601	1601	ColabFold Stop >= 85	107952	solid
1602	1602	ColabFold Stop >= 85	108036	solid
1603	1603	ColabFold Stop >= 85	108849	solid
1604	1604	ColabFold Stop >= 85	109663	solid
1605	1605	ColabFold Stop >= 85	109749	solid
1606	1606	ColabFold Stop >= 85	109837	solid
1607	1607	ColabFold Stop >= 85	109927	solid
1608	1608	ColabFold Stop >= 85	110013	solid
1609	1609	ColabFold Stop >= 85	110100	solid
1610	1610	ColabFold Stop >= 85	110189	solid
1611	1611	ColabFold Stop >= 85	110276	solid
1612	1612	ColabFold Stop >= 85	110367	solid
1613	1613	ColabFold Stop >= 85	110454	solid
1614	1614	ColabFold Stop >= 85	110537	solid
1615	1615	ColabFold Stop >= 85	110626	solid
1616	1616	ColabFold Stop >= 85	111452	solid
1617	1617	ColabFold Stop >= 85	111539	solid
1618	1618	ColabFold Stop >= 85	111624	solid
1619	1619	ColabFold Stop >= 85	111747	solid
1620	1620	ColabFold Stop >= 85	111910	solid
1621	1621	ColabFold Stop >= 85	111994	solid
1622	1622	ColabFold Stop >= 85	112079	solid
1623	1623	ColabFold Stop >= 85	112163	solid
1624	1624	ColabFold Stop >= 85	112250	solid
1625	1625	ColabFold Stop >= 85	112413	solid
1626	1626	ColabFold Stop >= 85	112501	solid
1627	1627	ColabFold Stop >= 85	112665	solid
1628	1628	ColabFold Stop >= 85	112751	solid
1629	1629	ColabFold Stop >= 85	112836	solid
1630	1630	ColabFold Stop >= 85	112924	solid
1631	1631	ColabFold Stop >= 85	113758	solid
1632	1632	ColabFold Stop >= 85	113851	solid
1633	1633	ColabFold Stop >= 85	113938	solid
1634	1634	ColabFold Stop >= 85	114022	solid
1635	1635	ColabFold Stop >= 85	114106	solid
1636	1636	ColabFold Stop >= 85	114191	solid
1637	1637	ColabFold Stop >= 85	114287	solid
1638	1638	ColabFold Stop >= 85	115100	solid
1639	1639	ColabFold Stop >= 85	115184	solid
1640	1640	ColabFold Stop >= 85	115381	solid
1641	1641	ColabFold Stop >= 85	115489	solid
1642	1642	ColabFold Stop >= 85	115598	solid
1643	1643	ColabFold Stop >= 85	115803	solid
1644	1644	ColabFold Stop >= 85	115911	solid
1645	1645	ColabFold Stop >= 85	116020	solid
1646	1646	ColabFold Stop >= 85	116125	solid
1647	1647	ColabFold Stop >= 85	116234	solid
1648	1648	ColabFold Stop >= 85	116343	solid
1649	1649	ColabFold Stop >= 85	116451	solid
1650	1650	ColabFold Stop >= 85	116558	solid
1651	1651	ColabFold Stop >= 85	116664	solid
1652	1652	ColabFold Stop >= 85	116774	solid
1653	1653	ColabFold Stop >= 85	116880	solid
1654	1654	ColabFold Stop >= 85	117036	solid
1655	1655	ColabFold Stop >= 85	117144	solid
1656	1656	ColabFold Stop >= 85	117299	solid
1657	1657	ColabFold Stop >= 85	117413	solid
1658	1658	ColabFold Stop >= 85	118434	solid
1659	1659	ColabFold Stop >= 85	118539	solid
1660	1660	ColabFold Stop >= 85	118644	solid
1661	1661	ColabFold Stop >= 85	118756	solid
1662	1662	ColabFold Stop >= 85	118867	solid
1663	1663	ColabFold Stop >= 85	118972	solid
1664	1664	ColabFold Stop >= 85	119081	solid
1665	1665	ColabFold Stop >= 85	119190	solid
1666	1666	ColabFold Stop >= 85	119346	solid
1667	1667	ColabFold Stop >= 85	119454	solid
1668	1668	ColabFold Stop >= 85	119558	solid
1669	1669	ColabFold Stop >= 85	119668	solid
1670	1670	ColabFold Stop >= 85	119776	solid
1671	1671	ColabFold Stop >= 85	119883	solid
1672	1672	ColabFold Stop >= 85	119994	solid
1673	1673	ColabFold Stop >= 85	120098	solid
1674	1674	ColabFold Stop >= 85	120204	solid
1675	1675	ColabFold Stop >= 85	120308	solid
1676	1676	ColabFold Stop >= 85	120416	solid
1677	1677	ColabFold Stop >= 85	120523	solid
1678	1678	ColabFold Stop >= 85	120632	solid
1679	1679	ColabFold Stop >= 85	120741	solid
1680	1680	ColabFold Stop >= 85	120849	solid
1681	1681	ColabFold Stop >= 85	121073	solid
1682	1682	ColabFold Stop >= 85	121208	solid
1683	1683	ColabFold Stop >= 85	121337	solid
1684	1684	ColabFold Stop >= 85	122592	solid
1685	1685	ColabFold Stop >= 85	122720	solid
1686	1686	ColabFold Stop >= 85	122851	solid
1687	1687	ColabFold Stop >= 85	122981	solid
1688	1688	ColabFold Stop >= 85	123737	solid
1689	1689	ColabFold Stop >= 85	123869	solid
1690	1690	ColabFold Stop >= 85	124119	solid
1691	1691	ColabFold Stop >= 85	124251	solid
1692	1692	ColabFold Stop >= 85	125506	solid
1693	1693	ColabFold Stop >= 85	125636	solid
1694	1694	ColabFold Stop >= 85	126894	solid
1695	1695	ColabFold Stop >= 85	127030	solid
1696	1696	ColabFold Stop >= 85	127158	solid
1697	1697	ColabFold Stop >= 85	127289	solid
1698	1698	ColabFold Stop >= 85	127423	solid
1699	1699	ColabFold Stop >= 85	127554	solid
1700	1700	ColabFold Stop >= 85	127682	solid
1701	1701	ColabFold Stop >= 85	127813	solid
1702	1702	ColabFold Stop >= 85	127942	solid
1703	1703	ColabFold Stop >= 85	129199	solid
1704	1704	ColabFold Stop >= 85	129452	solid
1705	1705	ColabFold Stop >= 85	129583	solid
1706	1706	ColabFold Stop >= 85	129714	solid
1707	1707	ColabFold Stop >= 85	129842	solid
1708	1708	ColabFold Stop >= 85	129976	solid
1709	1709	ColabFold Stop >= 85	130167	solid
1710	1710	ColabFold Stop >= 85	130356	solid
1711	1711	ColabFold Stop >= 85	130485	solid
1712	1712	ColabFold Stop >= 85	130820	solid
1713	1713	ColabFold Stop >= 85	130979	solid
1714	1714	ColabFold Stop >= 85	131143	solid
1715	1715	ColabFold Stop >= 85	131303	solid
1716	1716	ColabFold Stop >= 85	131466	solid
1717	1717	ColabFold Stop >= 85	131700	solid
1718	1718	ColabFold Stop >= 85	131863	solid
1719	1719	ColabFold Stop >= 85	132026	solid
1720	1720	ColabFold Stop >= 85	132185	solid
1721	1721	ColabFold Stop >= 85	132350	solid
1722	1722	ColabFold Stop >= 85	133900	solid
1723	1723	ColabFold Stop >= 85	134063	solid
1724	1724	ColabFold Stop >= 85	134224	solid
1725	1725	ColabFold Stop >= 85	134383	solid
1726	1726	ColabFold Stop >= 85	135914	solid
1727	1727	ColabFold Stop >= 85	137308	solid
1728	1728	ColabFold Stop >= 85	138838	solid
1729	1729	ColabFold Stop >= 85	139008	solid
1730	1730	ColabFold Stop >= 85	139239	solid
1731	1731	ColabFold Stop >= 85	141251	solid
1732	1732	ColabFold Stop >= 85	141454	solid
1733	1733	ColabFold Stop >= 85	141649	solid
1734	1734	ColabFold Stop >= 85	141854	solid
1735	1735	ColabFold Stop >= 85	142048	solid
1736	1736	ColabFold Stop >= 85	142426	solid
1737	1737	ColabFold Stop >= 85	142718	solid
1738	1738	ColabFold Stop >= 85	142915	solid
1739	1739	ColabFold Stop >= 85	143114	solid
1740	1740	ColabFold Stop >= 85	143497	solid
1741	1741	ColabFold Stop >= 85	145400	solid
1742	1742	ColabFold Stop >= 85	145600	solid
1743	1743	ColabFold Stop >= 85	145795	solid
1744	1744	ColabFold Stop >= 85	147720	solid
1745	1745	ColabFold Stop >= 85	147916	solid
1746	1746	ColabFold Stop >= 85	150327	solid
1747	1747	ColabFold Stop >= 85	152673	solid
1748	1748	ColabFold Stop >= 85	152925	solid
1749	1749	ColabFold Stop >= 85	153164	solid
1750	1750	ColabFold Stop >= 85	155505	solid
1751	1751	ColabFold Stop >= 85	157842	solid
1752	1752	ColabFold Stop >= 85	158087	solid
1753	1753	ColabFold Stop >= 85	160413	solid
1754	1754	ColabFold Stop >= 85	162763	solid
1755	1755	ColabFold Stop >= 85	163173	solid
1756	1756	ColabFold Stop >= 85	163477	solid
1757	1757	ColabFold Stop >= 85	165578	solid
1758	1758	ColabFold Stop >= 85	168602	solid
1759	1759	ColabFold Stop >= 85	168900	solid
1760	1760	ColabFold Stop >= 85	169205	solid
1761	1761	ColabFold Stop >= 85	169661	solid
1762	1762	ColabFold Stop >= 85	173303	solid
1763	1	ColabFold Default	6780	solid
1764	2	ColabFold Default	6895	solid
1765	3	ColabFold Default	7008	solid
1766	4	ColabFold Default	7050	solid
1767	5	ColabFold Default	7092	solid
1768	6	ColabFold Default	7134	solid
1769	7	ColabFold Default	7177	solid
1770	8	ColabFold Default	7218	solid
1771	9	ColabFold Default	7259	solid
1772	10	ColabFold Default	7374	solid
1773	11	ColabFold Default	7420	solid
1774	12	ColabFold Default	7465	solid
1775	13	ColabFold Default	7509	solid
1776	14	ColabFold Default	7554	solid
1777	15	ColabFold Default	7600	solid
1778	16	ColabFold Default	7646	solid
1779	17	ColabFold Default	7692	solid
1780	18	ColabFold Default	7736	solid
1781	19	ColabFold Default	7782	solid
1782	20	ColabFold Default	7903	solid
1783	21	ColabFold Default	7954	solid
1784	22	ColabFold Default	8002	solid
1785	23	ColabFold Default	8050	solid
1786	24	ColabFold Default	8098	solid
1787	25	ColabFold Default	8148	solid
1788	26	ColabFold Default	8198	solid
1789	27	ColabFold Default	8246	solid
1790	28	ColabFold Default	8294	solid
1791	29	ColabFold Default	8341	solid
1792	30	ColabFold Default	8391	solid
1793	31	ColabFold Default	8442	solid
1794	32	ColabFold Default	8490	solid
1795	33	ColabFold Default	8537	solid
1796	34	ColabFold Default	8584	solid
1797	35	ColabFold Default	8636	solid
1798	36	ColabFold Default	8685	solid
1799	37	ColabFold Default	8733	solid
1800	38	ColabFold Default	8780	solid
1801	39	ColabFold Default	8827	solid
1802	40	ColabFold Default	8878	solid
1803	41	ColabFold Default	8926	solid
1804	42	ColabFold Default	8976	solid
1805	43	ColabFold Default	9023	solid
1806	44	ColabFold Default	9070	solid
1807	45	ColabFold Default	9122	solid
1808	46	ColabFold Default	9248	solid
1809	47	ColabFold Default	9299	solid
1810	48	ColabFold Default	9349	solid
1811	49	ColabFold Default	9400	solid
1812	50	ColabFold Default	9454	solid
1813	51	ColabFold Default	9509	solid
1814	52	ColabFold Default	9562	solid
1815	53	ColabFold Default	9613	solid
1816	54	ColabFold Default	9665	solid
1817	55	ColabFold Default	9717	solid
1818	56	ColabFold Default	9768	solid
1819	57	ColabFold Default	9820	solid
1820	58	ColabFold Default	9874	solid
1821	59	ColabFold Default	9925	solid
1822	60	ColabFold Default	9978	solid
1823	61	ColabFold Default	10029	solid
1824	62	ColabFold Default	10080	solid
1825	63	ColabFold Default	10137	solid
1826	64	ColabFold Default	10190	solid
1827	65	ColabFold Default	10241	solid
1828	66	ColabFold Default	10294	solid
1829	67	ColabFold Default	10344	solid
1830	68	ColabFold Default	10397	solid
1831	69	ColabFold Default	10452	solid
1832	70	ColabFold Default	10506	solid
1833	71	ColabFold Default	10647	solid
1834	72	ColabFold Default	10709	solid
1835	73	ColabFold Default	10769	solid
1836	74	ColabFold Default	10830	solid
1837	75	ColabFold Default	10895	solid
1838	76	ColabFold Default	10955	solid
1839	77	ColabFold Default	11016	solid
1840	78	ColabFold Default	11076	solid
1841	79	ColabFold Default	11138	solid
1842	80	ColabFold Default	11203	solid
1843	81	ColabFold Default	11264	solid
1844	82	ColabFold Default	11327	solid
1845	83	ColabFold Default	11388	solid
1846	84	ColabFold Default	11449	solid
1847	85	ColabFold Default	11509	solid
1848	86	ColabFold Default	11569	solid
1849	87	ColabFold Default	11636	solid
1850	88	ColabFold Default	11699	solid
1851	89	ColabFold Default	11763	solid
1852	90	ColabFold Default	11825	solid
1853	91	ColabFold Default	11885	solid
1854	92	ColabFold Default	11947	solid
1855	93	ColabFold Default	12009	solid
1856	94	ColabFold Default	12074	solid
1857	95	ColabFold Default	12135	solid
1858	96	ColabFold Default	12196	solid
1859	97	ColabFold Default	12260	solid
1860	98	ColabFold Default	12323	solid
1861	99	ColabFold Default	12384	solid
1862	100	ColabFold Default	12445	solid
1863	101	ColabFold Default	12515	solid
1864	102	ColabFold Default	12661	solid
1865	103	ColabFold Default	12726	solid
1866	104	ColabFold Default	12792	solid
1867	105	ColabFold Default	12856	solid
1868	106	ColabFold Default	12920	solid
1869	107	ColabFold Default	12985	solid
1870	108	ColabFold Default	13050	solid
1871	109	ColabFold Default	13115	solid
1872	110	ColabFold Default	13179	solid
1873	111	ColabFold Default	13243	solid
1874	112	ColabFold Default	13311	solid
1875	113	ColabFold Default	13375	solid
1876	114	ColabFold Default	13439	solid
1877	115	ColabFold Default	13502	solid
1878	116	ColabFold Default	13566	solid
1879	117	ColabFold Default	13634	solid
1880	118	ColabFold Default	13697	solid
1881	119	ColabFold Default	13760	solid
1882	120	ColabFold Default	13828	solid
1883	121	ColabFold Default	13895	solid
1884	122	ColabFold Default	13960	solid
1885	123	ColabFold Default	14024	solid
1886	124	ColabFold Default	14090	solid
1887	125	ColabFold Default	14157	solid
1888	126	ColabFold Default	14222	solid
1889	127	ColabFold Default	14285	solid
1890	128	ColabFold Default	14351	solid
1891	129	ColabFold Default	14415	solid
1892	130	ColabFold Default	14479	solid
1893	131	ColabFold Default	14541	solid
1894	132	ColabFold Default	14606	solid
1895	133	ColabFold Default	14674	solid
1896	134	ColabFold Default	14738	solid
1897	135	ColabFold Default	14802	solid
1898	136	ColabFold Default	14868	solid
1899	137	ColabFold Default	14932	solid
1900	138	ColabFold Default	14997	solid
1901	139	ColabFold Default	15061	solid
1902	140	ColabFold Default	15126	solid
1903	141	ColabFold Default	15192	solid
1904	142	ColabFold Default	15260	solid
1905	143	ColabFold Default	15324	solid
1906	144	ColabFold Default	15389	solid
1907	145	ColabFold Default	15455	solid
1908	146	ColabFold Default	15610	solid
1909	147	ColabFold Default	15680	solid
1910	148	ColabFold Default	15752	solid
1911	149	ColabFold Default	15822	solid
1912	150	ColabFold Default	15891	solid
1913	151	ColabFold Default	15967	solid
1914	152	ColabFold Default	16039	solid
1915	153	ColabFold Default	16110	solid
1916	154	ColabFold Default	16180	solid
1917	155	ColabFold Default	16250	solid
1918	156	ColabFold Default	16324	solid
1919	157	ColabFold Default	16395	solid
1920	158	ColabFold Default	16467	solid
1921	159	ColabFold Default	16538	solid
1922	160	ColabFold Default	16610	solid
1923	161	ColabFold Default	16683	solid
1924	162	ColabFold Default	16754	solid
1925	163	ColabFold Default	16825	solid
1926	164	ColabFold Default	16897	solid
1927	165	ColabFold Default	16972	solid
1928	166	ColabFold Default	17042	solid
1929	167	ColabFold Default	17112	solid
1930	168	ColabFold Default	17182	solid
1931	169	ColabFold Default	17254	solid
1932	170	ColabFold Default	17329	solid
1933	171	ColabFold Default	17400	solid
1934	172	ColabFold Default	17470	solid
1935	173	ColabFold Default	17540	solid
1936	174	ColabFold Default	17610	solid
1937	175	ColabFold Default	17684	solid
1938	176	ColabFold Default	17754	solid
1939	177	ColabFold Default	17824	solid
1940	178	ColabFold Default	17895	solid
1941	179	ColabFold Default	17967	solid
1942	180	ColabFold Default	18044	solid
1943	181	ColabFold Default	18117	solid
1944	182	ColabFold Default	18187	solid
1945	183	ColabFold Default	18257	solid
1946	184	ColabFold Default	18330	solid
1947	185	ColabFold Default	18402	solid
1948	186	ColabFold Default	18474	solid
1949	187	ColabFold Default	18546	solid
1950	188	ColabFold Default	18617	solid
1951	189	ColabFold Default	18695	solid
1952	190	ColabFold Default	18765	solid
1953	191	ColabFold Default	18835	solid
1954	192	ColabFold Default	18906	solid
1955	193	ColabFold Default	18981	solid
1956	194	ColabFold Default	19054	solid
1957	195	ColabFold Default	19125	solid
1958	196	ColabFold Default	19196	solid
1959	197	ColabFold Default	19268	solid
1960	198	ColabFold Default	19342	solid
1961	199	ColabFold Default	19414	solid
1962	200	ColabFold Default	19484	solid
1963	201	ColabFold Default	19556	solid
1964	202	ColabFold Default	19628	solid
1965	203	ColabFold Default	19699	solid
1966	204	ColabFold Default	19770	solid
1967	205	ColabFold Default	19840	solid
1968	206	ColabFold Default	20011	solid
1969	207	ColabFold Default	20106	solid
1970	208	ColabFold Default	20199	solid
1971	209	ColabFold Default	20292	solid
1972	210	ColabFold Default	20383	solid
1973	211	ColabFold Default	20468	solid
1974	212	ColabFold Default	20548	solid
1975	213	ColabFold Default	20623	solid
1976	214	ColabFold Default	20697	solid
1977	215	ColabFold Default	20773	solid
1978	216	ColabFold Default	20847	solid
1979	217	ColabFold Default	20931	solid
1980	218	ColabFold Default	21024	solid
1981	219	ColabFold Default	21115	solid
1982	220	ColabFold Default	21208	solid
1983	221	ColabFold Default	21299	solid
1984	222	ColabFold Default	21379	solid
1985	223	ColabFold Default	21456	solid
1986	224	ColabFold Default	21532	solid
1987	225	ColabFold Default	21606	solid
1988	226	ColabFold Default	21681	solid
1989	227	ColabFold Default	21756	solid
1990	228	ColabFold Default	21842	solid
1991	229	ColabFold Default	21938	solid
1992	230	ColabFold Default	22031	solid
1993	231	ColabFold Default	22127	solid
1994	232	ColabFold Default	22218	solid
1995	233	ColabFold Default	22300	solid
1996	234	ColabFold Default	22377	solid
1997	235	ColabFold Default	22451	solid
1998	236	ColabFold Default	22526	solid
1999	237	ColabFold Default	22600	solid
[truncated: 5,049 more rows]

## Sheet: fig2d
	target	dockq	db	pairing
1	7p8k	0.856705	AlphaFold-multimer	notptm
2	7m5f	0.891235	AlphaFold-multimer	notptm
3	6zbk	0.785765	AlphaFold-multimer	notptm
4	6h4b	0.799444	AlphaFold-multimer	notptm
5	6a6i	0.0455853	AlphaFold-multimer	notptm
6	6ono	0.638105	AlphaFold-multimer	notptm
7	7aye	0.882519	AlphaFold-multimer	notptm
8	6q76	0.906138	AlphaFold-multimer	notptm
9	7d2t	0.781035	AlphaFold-multimer	notptm
10	6u08	0.934822	AlphaFold-multimer	notptm
11	5zng	0.0185549	AlphaFold-multimer	notptm
12	7nlj	0.0635919	AlphaFold-multimer	notptm
13	6gs2	0.50376	AlphaFold-multimer	notptm
14	6if2	0.736135	AlphaFold-multimer	notptm
15	7n10	0.856781	AlphaFold-multimer	notptm
16	6ii6	0.733706	AlphaFold-multimer	notptm
17	6pnq	0.555069	AlphaFold-multimer	notptm
18	5zng	0.16	ColabFold-unpaired+paired-multimer	notptm
19	6a6i	0.147	ColabFold-unpaired+paired-multimer	notptm
20	6gs2	0.499	ColabFold-unpaired+paired-multimer	notptm
21	6h4b	0.8	ColabFold-unpaired+paired-multimer	notptm
22	6if2	0.725	ColabFold-unpaired+paired-multimer	notptm
23	6ii6	0.873	ColabFold-unpaired+paired-multimer	notptm
24	6ono	0.664	ColabFold-unpaired+paired-multimer	notptm
25	6pnq	0.476	ColabFold-unpaired+paired-multimer	notptm
26	6q76	0.809	ColabFold-unpaired+paired-multimer	notptm
27	6u08	0.924	ColabFold-unpaired+paired-multimer	notptm
28	6zbk	0.765	ColabFold-unpaired+paired-multimer	notptm
29	7aye	0.867	ColabFold-unpaired+paired-multimer	notptm
30	7d2t	0.731	ColabFold-unpaired+paired-multimer	notptm
31	7m5f	0.884	ColabFold-unpaired+paired-multimer	notptm
32	7n10	0.866	ColabFold-unpaired+paired-multimer	notptm
33	7nlj	0.018	ColabFold-unpaired+paired-multimer	notptm
34	7p8k	0.85	ColabFold-unpaired+paired-multimer	notptm
35	5zng	0.358	ColabFold-unpaired+paired-residue-index	ptm
36	6a6i	0.27	ColabFold-unpaired+paired-residue-index	ptm
37	6gs2	0.504	ColabFold-unpaired+paired-residue-index	ptm
38	6h4b	0.049	ColabFold-unpaired+paired-residue-index	ptm
39	6if2	0.691	ColabFold-unpaired+paired-residue-index	ptm
40	6ii6	0.813	ColabFold-unpaired+paired-residue-index	ptm
41	6ono	0.697	ColabFold-unpaired+paired-residue-index	ptm
42	6pnq	0.016	ColabFold-unpaired+paired-residue-index	ptm
43	6q76	0.91	ColabFold-unpaired+paired-residue-index	ptm
44	6u08	0.266	ColabFold-unpaired+paired-residue-index	ptm
45	6zbk	0.838	ColabFold-unpaired+paired-residue-index	ptm
46	7aye	0.872	ColabFold-unpaired+paired-residue-index	ptm
47	7d2t	0.624	ColabFold-unpaired+paired-residue-index	ptm
48	7m5f	0.769	ColabFold-unpaired+paired-residue-index	ptm
49	7n10	0.772	ColabFold-unpaired+paired-residue-index	ptm
50	7nlj	0.015	ColabFold-unpaired+paired-residue-index	ptm
51	7p8k	0.041	ColabFold-unpaired+paired-residue-index	ptm
